# Supplementary material for: Identification of ISG15 and ZFP36 as novel hypoxia- and immune-related gene signatures contributing to a new perspective for the treatment of prostate cancer by bioinformatics and experimental verification
Source: J Transl Med. 2022 May 10;20:202. doi: 10.1186/s12967-022-03398-4 (PMC9092714; doi:10.1186/s12967-022-03398-4)
Supplement: Supplementary file 2 — Additional file 2: Table S2. The DEGs between high- and low-hypoxia score groups. [file 12967_2022_3398_MOESM2_ESM.xls]

## Sheet: Table S2 hypoxia.diffSig
Symbol	logFC	AveExpr	t	P.Value	adj.P.Val	B
PHLDA2	0.833311	3.68694	10.094	7.86367e-22	7.69225e-18	38.8339
ADM	0.815542	2.25476	9.98728	1.91924e-21	9.38702e-18	37.9591
LMNA	0.542421	4.98708	9.69569	2.12967e-20	5.95213e-17	35.6
SERTAD1	0.65538	3.54232	9.3263	4.19994e-19	1.01922e-15	32.6789
CDKN1A	0.761825	4.79291	8.87587	1.4334e-17	2.04267e-14	29.2233
JUND	0.606982	6.81128	8.59601	1.20912e-16	1.24501e-13	27.1376
VEGFA	0.93731	3.6831	8.51252	2.26329e-16	2.01269e-13	26.5246
CLDN4	0.572514	6.37742	8.23414	1.77312e-15	1.05119e-12	24.5132
TNFRSF12A	0.740399	3.01467	8.18884	2.46706e-15	1.30447e-12	24.1906
FOSL1	0.734493	1.12115	8.10716	4.46057e-15	2.2376e-12	23.6122
MAFF	0.603493	3.18359	7.99661	9.87455e-15	4.22946e-12	22.8365
C11orf96	0.847906	3.23074	7.98329	1.08611e-14	4.42679e-12	22.7435
GADD45G	0.829069	5.81752	7.97008	1.19351e-14	4.76529e-12	22.6515
ANGPTL4	0.793283	2.33392	7.89584	2.0234e-14	7.06889e-12	22.1364
ADAMTS4	0.61839	1.01127	7.8839	2.20201e-14	7.18002e-12	22.0538
CEBPD	0.761618	4.91173	7.77021	4.90254e-14	1.43154e-11	21.2731
KRTAP13-2	0.595398	0.48591	7.75768	5.35166e-14	1.51452e-11	21.1876
BCL3	0.511554	4.0377	7.65403	1.1009e-13	2.76128e-11	20.4843
JUNB	0.928957	6.99221	7.63306	1.27278e-13	3.15198e-11	20.3429
AREG	0.585828	1.05797	7.5712	1.94893e-13	4.70727e-11	19.9276
RND1	0.58983	1.64579	7.37789	7.25806e-13	1.39638e-10	18.6467
CSRNP1	0.601847	4.40552	7.37757	7.27357e-13	1.39638e-10	18.6446
S100P	1.09582	2.53509	7.36229	8.06095e-13	1.51639e-10	18.5446
GADD45B	0.743535	5.07178	7.26169	1.57994e-12	2.7114e-10	17.8895
ATF3	1.0622	3.93401	7.20285	2.33412e-12	3.65317e-10	17.5097
BHLHE40	0.711829	4.98868	6.96072	1.13347e-11	1.42348e-09	15.973
CLDN3	0.50675	7.61321	6.78544	3.46599e-11	3.5317e-09	14.8872
RGS16	0.534014	1.49059	6.78333	3.51233e-11	3.56037e-09	14.8743
PPP1R15A	0.530057	4.73143	6.66186	7.51993e-11	6.81111e-09	14.1353
RHOB	0.540812	7.0955	6.64145	8.53712e-11	7.39027e-09	14.0122
NR4A3	0.686805	1.47022	6.59943	1.1074e-10	9.10992e-09	13.7598
SERPINE1	0.808816	3.08327	6.49741	2.07143e-10	1.56469e-08	13.1526
ZFP36	0.862172	7.1747	6.44444	2.85864e-10	2.02632e-08	12.8404
SOCS3	0.894502	4.28328	6.35528	4.89284e-10	3.2782e-08	12.3198
ELF3	0.547506	3.9914	6.24542	9.4098e-10	5.62977e-08	11.6867
IL6	0.58	1.02284	6.14243	1.72274e-09	9.23388e-08	11.1017
NR4A1	0.722918	5.16383	6.12771	1.87702e-09	9.84503e-08	11.0188
DUSP5	0.642893	3.00991	5.98417	4.29455e-09	1.97227e-07	10.2189
IER2	0.623338	5.48801	5.94304	5.42825e-09	2.39489e-07	9.99268
IER3	0.640144	3.64275	5.93966	5.53321e-09	2.42174e-07	9.97419
MYO6	-0.557423	4.44026	-5.82045	1.0826e-08	4.20237e-07	9.32649
GDF15	0.687106	7.16063	5.78652	1.30779e-08	4.87646e-07	9.14425
FOSB	1.10672	3.88152	5.69699	2.14409e-08	7.21978e-07	8.66774
CCL2	0.731297	3.68285	5.56912	4.2966e-08	1.27701e-06	7.99842
NXPH4	0.515642	2.7487	5.47026	7.28897e-08	1.97783e-06	7.49006
TDRD1	-0.666219	1.71475	-5.43961	8.57318e-08	2.25741e-06	7.33408
EGR3	0.630995	2.05651	5.42989	9.02421e-08	2.34773e-06	7.28481
NNMT	0.524104	3.13542	5.40966	1.00389e-07	2.56399e-06	7.18242
BASP1	0.503358	5.88191	5.23699	2.45919e-07	5.41402e-06	6.32246
MT2A	0.597153	6.72075	5.22282	2.64397e-07	5.75379e-06	6.253
SCNN1G	0.53726	1.71557	5.14805	3.86485e-07	7.91749e-06	5.88919
TFF1	0.660623	3.66569	5.10904	4.70278e-07	9.35012e-06	5.70127
ID1	0.618622	4.65819	4.96079	9.80277e-07	1.74628e-05	4.9987
S100A2	0.551882	2.04793	4.86492	1.56122e-06	2.54531e-05	4.55428
THBS1	0.549667	4.02511	4.81775	1.95751e-06	3.07111e-05	4.33849
SELE	0.58241	1.85597	4.77873	2.35699e-06	3.55008e-05	4.16143
MISP	0.560723	2.60399	4.71379	3.20169e-06	4.56877e-05	3.86965
C2orf72	-0.536541	3.78623	-4.65623	4.18805e-06	5.71374e-05	3.61406
KRT17	0.745822	4.97852	4.30426	2.03681e-05	0.000210949	2.1139
ERVH48-1	-0.561662	1.41506	-4.2793	2.26961e-05	0.000230423	2.01163
EGR1	0.658111	6.49416	4.203	3.14906e-05	0.000300969	1.70244
PCSK1N	0.506579	2.59258	4.12078	4.45711e-05	0.000395998	1.37502
FOS	0.675566	6.85268	4.04993	5.98475e-05	0.000508405	1.09772
PLA1A	-0.530759	3.8822	-4.01015	7.04835e-05	0.000579874	0.944008
ISG15	0.551195	4.97071	4.00607	7.1671e-05	0.000588159	0.928317
ORM2	0.620571	2.78786	3.19629	0.00148509	0.00728724	-1.88614
ERG	-0.582103	2.88736	-3.06369	0.00231079	0.0105062	-2.28947
MSMB	0.516139	10.5297	2.59308	0.00980623	0.0345674	-3.58777
PSCA	0.597031	4.45168	2.54843	0.0111352	0.0383334	-3.70006
