# Supplementary material for: Identification of ISG15 and ZFP36 as novel hypoxia- and immune-related gene signatures contributing to a new perspective for the treatment of prostate cancer by bioinformatics and experimental verification
Source: J Transl Med. 2022 May 10;20:202. doi: 10.1186/s12967-022-03398-4 (PMC9092714; doi:10.1186/s12967-022-03398-4)
Supplement: Supplementary file 3 — Additional file 3: Table S3. High- and low-immune score groups with PCa. [file 12967_2022_3398_MOESM3_ESM.xls]

## Sheet: Table S3 estimate.cutoff
DFS_days	DFS_states	ImmuneScore	Score	fullid
612	0	low	-801	TCGA-2A-A8VL-01A-21R-A37L-07
1676.4	0	low	-400.1	TCGA-2A-A8VO-01A-11R-A37L-07
1353.3	0	low	-561.9	TCGA-2A-A8VT-01A-11R-A37L-07
661.2	0	low	-999.2	TCGA-2A-A8VV-01A-11R-A37L-07
1358.1	0	low	-1324	TCGA-2A-A8VX-01A-11R-A37L-07
110.4	0	low	-886.9	TCGA-2A-A8W1-01A-11R-A37L-07
195	1	low	-550.7	TCGA-2A-A8W3-01A-11R-A37L-07
1344.3	0	low	-778.6	TCGA-2A-AAYF-01A-11R-A41O-07
606	0	low	-934.2	TCGA-2A-AAYU-01A-11R-A41O-07
89.7	0	low	-734.3	TCGA-CH-5737-01A-11R-1580-07
389.4	0	low	-871.5	TCGA-CH-5741-01A-11R-1580-07
59.1	0	low	-260.2	TCGA-CH-5744-01A-11R-1580-07
720.3	0	low	-907.9	TCGA-CH-5746-01A-11R-1580-07
30.6	0	low	-699.9	TCGA-CH-5748-01A-11R-1580-07
929.4	0	low	-794.9	TCGA-CH-5752-01A-11R-1580-07
30.6	0	low	-226.4	TCGA-CH-5753-01A-11R-1580-07
27.6	0	low	-562.4	TCGA-CH-5761-01A-11R-1580-07
359.7	0	low	-137.7	TCGA-CH-5763-01A-11R-1580-07
30.6	0	low	-229.8	TCGA-CH-5764-01A-21R-1580-07
690	0	low	-958.8	TCGA-CH-5765-01A-11R-1580-07
451.5	0	low	-845.5	TCGA-CH-5767-01A-11R-1789-07
720.3	0	low	-629	TCGA-CH-5768-01A-11R-1580-07
61.2	0	low	-258.1	TCGA-CH-5769-01A-11R-1580-07
479.1	0	low	-323.6	TCGA-CH-5772-01A-11R-1580-07
809.1	0	low	-747.3	TCGA-CH-5788-01A-11R-1580-07
960	0	low	-432.6	TCGA-CH-5790-01A-11R-1580-07
960	1	low	-327.8	TCGA-CH-5791-01A-11R-1580-07
869.4	0	low	-598.3	TCGA-CH-5794-01A-11R-1580-07
1455.6	0	low	-103.9	TCGA-EJ-5494-01A-01R-1580-07
586.5	0	low	-798.4	TCGA-EJ-5496-01A-01R-1580-07
399	0	low	-248.6	TCGA-EJ-5497-01A-02R-1580-07
1345.2	0	low	-492.9	TCGA-EJ-5501-01A-01R-1580-07
1406.4	0	low	-313.12	TCGA-EJ-5504-01A-01R-1580-07
908.7	0	low	-678	TCGA-EJ-5505-01A-01R-1580-07
1361.1	0	low	-509.6	TCGA-EJ-5506-01A-01R-1580-07
1454.7	0	low	-757	TCGA-EJ-5511-01A-01R-1580-07
1707.9	0	low	-683.7	TCGA-EJ-5512-01A-01R-1580-07
1805.4	0	low	-652.7	TCGA-EJ-5515-01A-01R-1580-07
2073.6	1	low	-204.6	TCGA-EJ-5518-01A-01R-1580-07
1933.5	0	low	-598.6	TCGA-EJ-5519-01A-01R-1580-07
2246.1	0	low	-187.2	TCGA-EJ-5521-01A-01R-1580-07
538.2	1	low	-483.14	TCGA-EJ-5525-01A-01R-1580-07
1805.4	0	low	-690.5	TCGA-EJ-5530-01A-01R-1580-07
1801.5	0	low	-599	TCGA-EJ-5532-01A-01R-1580-07
1491	0	low	-439.4	TCGA-EJ-5542-01A-01R-1580-07
2648.1	0	low	-480	TCGA-EJ-7115-01A-11R-2118-07
2534.7	0	low	-695.8	TCGA-EJ-7123-01A-11R-1965-07
2808.9	0	low	-171.1	TCGA-EJ-7125-01A-11R-1965-07
1133.4	0	low	-706.6	TCGA-EJ-7314-01A-31R-2118-07
759.9	0	low	-890.8	TCGA-EJ-7317-01A-31R-2118-07
909.6	0	low	-332.61	TCGA-EJ-7327-01A-11R-2118-07
188.1	0	low	-441.8	TCGA-EJ-7330-01A-11R-2118-07
1150.2	0	low	-367.7	TCGA-EJ-7782-01A-11R-2118-07
775.5	0	low	-254.1	TCGA-EJ-7783-01A-11R-2118-07
769.8	0	low	-581.7	TCGA-EJ-7784-01A-11R-2118-07
1080.3	0	low	-540.5	TCGA-EJ-7786-01A-11R-2118-07
846.6	0	low	-301.82	TCGA-EJ-7788-01A-11R-2118-07
1089	0	low	-739.1	TCGA-EJ-7789-01A-11R-2118-07
112.5	0	low	-803	TCGA-EJ-7793-01A-31R-2263-07
968.7	0	low	-292.9	TCGA-EJ-7797-01A-11R-2263-07
1897.2	1	low	-614.3	TCGA-EJ-8469-01A-11R-2403-07
193.2	1	low	-796.9	TCGA-EJ-8472-01A-11R-2403-07
754.8	0	low	-468.3	TCGA-EJ-8474-01A-11R-2403-07
647.4	0	low	-840.7	TCGA-EJ-A46B-01A-31R-A250-07
617.1	0	low	-480.4	TCGA-EJ-A46D-01A-21R-A32Y-07
516.3	0	low	-244.6	TCGA-EJ-A46E-01A-31R-A250-07
211.8	1	low	-877.7	TCGA-EJ-A46F-01A-31R-A250-07
658.2	0	low	-280.2	TCGA-EJ-A46G-01A-31R-A26U-07
658.2	0	low	-587.5	TCGA-EJ-A46I-01A-12R-A26U-07
699.6	0	low	-152.8	TCGA-EJ-A65B-01A-12R-A30B-07
387.3	0	low	-1403	TCGA-EJ-A65D-01A-11R-A30B-07
411	0	low	-700.3	TCGA-EJ-A65E-01A-11R-A29R-07
73.8	1	low	-170.3	TCGA-EJ-A65F-01A-21R-A311-07
656.4	0	low	-897.5	TCGA-EJ-A65G-01A-21R-A29R-07
444.6	0	low	-450.4	TCGA-EJ-A65J-01A-11R-A311-07
348	1	low	-253.2	TCGA-EJ-A6RA-01A-11R-A33R-07
246.3	0	low	-749.5	TCGA-EJ-A7NF-01A-11R-A33R-07
425.7	0	low	-336.1	TCGA-EJ-A7NG-01A-31R-A33R-07
467.1	0	low	-544.7	TCGA-EJ-A7NH-01A-12R-A33R-07
194.1	0	low	-121.8	TCGA-EJ-A7NJ-01A-22R-A352-07
469.2	0	low	-543	TCGA-EJ-A7NK-01A-12R-A352-07
277.8	0	low	-720.7	TCGA-EJ-A8FO-01A-21R-A36G-07
213	1	low	-781.4	TCGA-EJ-A8FS-01A-11R-A352-07
462.3	0	low	-195.18	TCGA-FC-7961-01A-11R-A29R-07
864.3	0	low	-437.6	TCGA-FC-A4JI-01A-11R-A250-07
670.2	0	low	-1015	TCGA-FC-A5OB-01A-11R-A29R-07
777.6	0	low	-610	TCGA-FC-A6HD-01A-11R-A31N-07
607.2	0	low	-919.9	TCGA-FC-A8O0-01A-41R-A37L-07
1266.3	1	low	-937	TCGA-G9-6332-01A-11R-1789-07
2429.4	0	low	-205.9	TCGA-G9-6333-01A-12R-1965-07
2038.2	0	low	-488.6	TCGA-G9-6336-01A-11R-1789-07
1998.6	0	low	-451.4	TCGA-G9-6338-01A-12R-1965-07
1610.4	1	low	-422.6	TCGA-G9-6339-01A-12R-A311-07
1671.6	0	low	-614.5	TCGA-G9-6342-01A-11R-1965-07
2414.7	0	low	-551.6	TCGA-G9-6343-01A-21R-1965-07
2018.4	0	low	-809.4	TCGA-G9-6351-01A-21R-1965-07
1519.8	0	low	-726.6	TCGA-G9-6353-01A-11R-1965-07
2036.1	0	low	-592.7	TCGA-G9-6354-01A-11R-A311-07
1394.4	0	low	-631.2	TCGA-G9-6361-01A-21R-1965-07
1422	0	low	-354.4	TCGA-G9-6362-01A-11R-1789-07
1358.1	0	low	-184.3	TCGA-G9-6363-01A-21R-1789-07
1180.8	0	low	-538.1	TCGA-G9-6364-01A-21R-1789-07
1343.4	0	low	-243.09	TCGA-G9-6365-01A-11R-1789-07
1918.8	0	low	-713.7	TCGA-G9-6366-01A-11R-2118-07
1204.2	0	low	-406.7	TCGA-G9-6367-01A-11R-1789-07
1197.3	0	low	-783.2	TCGA-G9-6369-01A-21R-1965-07
1139.4	0	low	-143.4	TCGA-G9-6370-01A-11R-1789-07
1208.4	0	low	-743.1	TCGA-G9-6371-01A-11R-1789-07
944.1	0	low	-118.7	TCGA-G9-6377-01A-11R-1965-07
1138.2	0	low	-405.4	TCGA-G9-6378-01A-11R-1789-07
753.9	0	low	-253.6	TCGA-G9-6384-01A-11R-1789-07
818.1	0	low	-492.1	TCGA-G9-6385-01A-11R-1789-07
1745.4	0	low	-709.9	TCGA-G9-6494-01A-11R-1789-07
1701	0	low	-529.5	TCGA-G9-6496-01A-11R-1789-07
1520.7	0	low	-305	TCGA-G9-6499-01A-12R-1965-07
1586.7	0	low	-904.1	TCGA-G9-7509-01A-11R-A41O-07
836.7	0	low	-580.5	TCGA-G9-7519-01A-11R-2263-07
1062.3	0	low	-266.1	TCGA-G9-7522-01A-11R-2263-07
979.5	0	low	-472	TCGA-G9-7525-01A-31R-2263-07
892.8	0	low	-904.5	TCGA-G9-A9S4-01A-11R-A41O-07
717.6	0	low	-506	TCGA-G9-A9S7-01A-11R-A41O-07
182.4	0	low	-618.7	TCGA-H9-7775-01A-11R-2118-07
110.4	0	low	-1039	TCGA-H9-A6BY-01A-11R-A30B-07
592.2	0	low	-266.4	TCGA-HC-7075-01A-11R-1965-07
2084.4	0	low	-1065	TCGA-HC-7077-01A-11R-1965-07
881.1	1	low	-742.1	TCGA-HC-7080-01A-11R-1965-07
433.5	0	low	-372	TCGA-HC-7209-01A-11R-2118-07
1203.3	0	low	-108.9	TCGA-HC-7211-01A-11R-2118-07
857.4	0	low	-648.8	TCGA-HC-7212-01A-11R-2118-07
986.4	0	low	-897.4	TCGA-HC-7230-01A-11R-2118-07
754.8	1	low	-639.7	TCGA-HC-7232-01A-11R-2118-07
414	1	low	-554.5	TCGA-HC-7738-01A-11R-2118-07
924.3	0	low	-681.7	TCGA-HC-7742-01A-11R-2118-07
523.2	0	low	-796.4	TCGA-HC-7744-01A-11R-2118-07
713.4	0	low	-240.5	TCGA-HC-7749-01A-11R-2118-07
514.5	0	low	-451.7	TCGA-HC-7750-01A-11R-2118-07
770.7	0	low	-375.9	TCGA-HC-7752-01A-11R-2118-07
535.2	0	low	-934.9	TCGA-HC-7819-01A-11R-2118-07
736.2	0	low	-723.2	TCGA-HC-7820-01A-11R-2118-07
580.5	0	low	-999.1	TCGA-HC-8213-01A-11R-A29R-07
847.5	0	low	-632.5	TCGA-HC-8256-01A-11R-2263-07
715.5	0	low	-336.4	TCGA-HC-8257-01A-11R-2263-07
834.9	0	low	-171.1	TCGA-HC-8258-01A-11R-2263-07
910.5	0	low	-977.9	TCGA-HC-8259-01A-11R-2263-07
676.2	0	low	-360.1	TCGA-HC-8260-01A-11R-2263-07
669.3	0	low	-741.8	TCGA-HC-8262-01A-11R-2263-07
476.1	0	low	-185.7	TCGA-HC-8265-01A-11R-2263-07
670.2	0	low	-1089.9	TCGA-HC-A48F-01A-11R-A250-07
53.1	0	low	-871.3	TCGA-HC-A631-01A-11R-A29R-07
104.4	0	low	-292.4	TCGA-HC-A6AQ-01A-11R-A30B-07
37.5	0	low	-107.5	TCGA-HC-A6HX-01A-11R-A31N-07
132	0	low	-599.4	TCGA-HC-A6HY-01A-11R-A31N-07
210	0	low	-135.998	TCGA-HC-A76W-01A-11R-A33R-07
147.9	0	low	-1159	TCGA-HC-A76X-01A-11R-A33R-07
2468.7	1	low	-709.6	TCGA-HI-7168-01A-11R-2118-07
2645.1	0	low	-449.9	TCGA-HI-7169-01A-11R-2118-07
605.1	0	low	-734.3	TCGA-J4-8198-01A-11R-2263-07
1200.3	0	low	-443.5	TCGA-J4-8200-01A-11R-A29R-07
180.3	0	low	-215.7	TCGA-J4-A67T-01A-11R-A311-07
504.6	0	low	-1016.3	TCGA-J4-A6M7-01A-11R-A31N-07
675	0	low	-210.2	TCGA-J4-A83I-01A-11R-A36G-07
323.4	0	low	-700.7	TCGA-J4-A83K-01A-11R-A352-07
709.5	0	low	-611.5	TCGA-J4-A83L-01A-11R-A352-07
513.6	1	low	-296.9	TCGA-J4-A83M-01A-11R-A352-07
426.6	1	low	-580.2	TCGA-J4-A83N-01A-11R-A352-07
78	1	low	-688.5	TCGA-J4-AATZ-01A-11R-A41O-07
813	0	low	-444.5	TCGA-J4-AAU2-01A-11R-A41O-07
208.8	0	low	-1146	TCGA-J9-A52D-01A-11R-A29R-07
316.5	0	low	-267.01	TCGA-J9-A8CK-01A-11R-A352-07
1219.2	0	low	-448.2	TCGA-J9-A8CN-01A-11R-A352-07
380.4	0	low	-287.1	TCGA-J9-A8CP-01A-11R-A352-07
1788.9	0	low	-748.5	TCGA-KC-A4BN-01A-61R-A250-07
1007.1	1	low	-299.6	TCGA-KC-A4BR-01A-32R-A32Y-07
655.5	0	low	-438.2	TCGA-KC-A7F3-01A-21R-A33R-07
89.7	0	low	-1323	TCGA-KC-A7F5-01A-11R-A33R-07
259.2	0	low	-393.4	TCGA-KC-A7F6-01A-11R-A33R-07
589.5	0	low	-228.7	TCGA-KC-A7FA-01A-21R-A33R-07
266.1	0	low	-728.3	TCGA-KC-A7FD-01A-11R-A33R-07
346.8	0	low	-242.1	TCGA-KC-A7FE-01A-12R-A33R-07
2200.8	1	low	-413.5	TCGA-KK-A59X-01A-11R-A29R-07
1939.5	0	low	-700	TCGA-KK-A59Y-01A-11R-A26U-07
927.3	1	low	-616.5	TCGA-KK-A6E0-01A-11R-A311-07
2166.3	0	low	-618.9	TCGA-KK-A6E1-01A-11R-A311-07
4951.5	0	low	-542.6	TCGA-KK-A6E2-01A-11R-A311-07
2043	0	low	-265.9	TCGA-KK-A6E5-01A-11R-A311-07
3397.2	0	low	-119.8	TCGA-KK-A6E6-01A-11R-A311-07
911.7	1	low	-613.8	TCGA-KK-A6E7-01A-11R-A31N-07
1744.5	0	low	-846	TCGA-KK-A6E8-01A-11R-A31N-07
193.2	0	low	-1082	TCGA-KK-A7AP-01A-12R-A33R-07
1199.4	1	low	-346.1	TCGA-KK-A7AQ-01A-11R-A33R-07
204	1	low	-1131	TCGA-KK-A7AU-01A-11R-A32O-07
1107.9	1	low	-433.1	TCGA-KK-A7AY-01A-11R-A33R-07
1497	0	low	-683.2	TCGA-KK-A7AZ-01A-12R-A32O-07
1047.6	0	low	-416.1	TCGA-KK-A7B1-01A-11R-A32O-07
3051.3	0	low	-555.2	TCGA-KK-A8I5-01A-11R-A36G-07
658.2	0	low	-465	TCGA-KK-A8I6-01A-11R-A36G-07
953.1	0	low	-460.1	TCGA-KK-A8I8-01A-11R-A36G-07
1903.2	0	low	-797.6	TCGA-KK-A8IA-01A-11R-A36G-07
2076.6	0	low	-677.5	TCGA-KK-A8ID-01A-11R-A36G-07
638.7	1	low	-942.3	TCGA-KK-A8IF-01A-11R-A36G-07
2468.7	0	low	-111.2	TCGA-KK-A8IG-01A-11R-A36G-07
1827.3	1	low	-955.4	TCGA-KK-A8II-01A-11R-A36G-07
302.7	1	low	-720.8	TCGA-KK-A8IJ-01A-11R-A352-07
2022.3	0	low	-862.9	TCGA-KK-A8IK-01A-11R-A36G-07
486	0	low	-397	TCGA-M7-A71Y-01A-22R-A32O-07
633.6	0	low	-1164	TCGA-M7-A71Z-01A-12R-A32O-07
378.3	0	low	-414.8	TCGA-M7-A720-01A-12R-A32O-07
394.2	0	low	-311.5	TCGA-M7-A721-01A-12R-A32O-07
550.8	1	low	-434.9	TCGA-M7-A722-01A-12R-A36G-07
876	0	low	-1102	TCGA-M7-A724-01A-12R-A32O-07
564.6	0	low	-766.1	TCGA-M7-A725-01A-12R-A32O-07
170.4	0	low	-740.4	TCGA-MG-AAMC-01A-11R-A41O-07
95.7	0	low	-240.3	TCGA-QU-A6IL-01A-11R-A31N-07
4202.4	0	low	-818.6	TCGA-QU-A6IN-01A-11R-A31N-07
2582.1	0	low	-587.6	TCGA-QU-A6IP-01A-11R-A31N-07
601.2	0	low	-903	TCGA-TP-A8TV-01A-11R-A41O-07
844.5	0	low	-144.9	TCGA-V1-A8MG-01A-11R-A36G-07
500.7	0	low	-417.3	TCGA-V1-A8MK-01A-11R-A36G-07
441.6	0	low	-661.7	TCGA-V1-A8ML-01A-11R-A37L-07
910.5	0	low	-403.4	TCGA-V1-A8WN-01A-11R-A37L-07
467.1	0	low	-995.7	TCGA-V1-A8WS-01A-11R-A37L-07
1062.3	0	low	-229.1	TCGA-V1-A8WW-01A-11R-A37L-07
199.2	0	low	-475.4	TCGA-V1-A8X3-01A-11R-A37L-07
626.7	0	low	-171.62	TCGA-V1-A9OA-01A-11R-A41O-07
1167	0	low	-564.5	TCGA-V1-A9OF-01A-11R-A41O-07
2368.2	0	low	-353.5	TCGA-V1-A9OH-01A-11R-A41O-07
365.7	0	low	-171.3	TCGA-V1-A9OQ-01A-11R-A41O-07
287.7	1	low	-214.5	TCGA-V1-A9OT-01A-11R-A41O-07
532.2	0	low	-386.4	TCGA-V1-A9Z9-01A-21R-A41O-07
1495.2	0	low	-248.3	TCGA-V1-A9ZG-01A-11R-A41O-07
1362.9	0	low	-463.8	TCGA-V1-A9ZK-01A-11R-A41O-07
764.7	0	low	-440.4	TCGA-VN-A88K-01A-11R-A352-07
735.3	0	low	-690.4	TCGA-VN-A88L-01A-11R-A352-07
186.3	0	low	-804.2	TCGA-VN-A88M-01A-11R-A352-07
754.8	0	low	-749.5	TCGA-VN-A88N-01A-11R-A36G-07
474	0	low	-195.9	TCGA-VN-A88O-01A-11R-A352-07
1241.7	0	low	-268.1	TCGA-VN-A88P-01A-11R-A352-07
1346.4	0	low	-656.2	TCGA-VN-A88Q-01A-11R-A352-07
504.6	1	low	-338.9	TCGA-VN-A88R-01A-11R-A36G-07
488.7	0	low	-1339	TCGA-VN-A943-01A-11R-A41O-07
2275.5	0	low	-1190	TCGA-VP-A875-01A-31R-A352-07
3284.7	0	low	-970.8	TCGA-VP-A876-01A-11R-A352-07
2437.2	1	low	-534	TCGA-VP-A87B-01A-11R-A352-07
1176.6	1	low	-985	TCGA-VP-A87D-01A-11R-A352-07
653.4	0	low	-498.3	TCGA-VP-A87H-01A-11R-A352-07
1748.4	0	low	-745.9	TCGA-VP-A87J-01A-11R-A352-07
687	1	low	-695.9	TCGA-VP-A87K-01A-11R-A352-07
442.5	0	low	-418.5	TCGA-WW-A8ZI-01A-11R-A37L-07
370.5	0	low	-395.4	TCGA-XA-A8JR-01A-11R-A36G-07
1110.6	0	low	-792.9	TCGA-XJ-A83F-01A-11R-A352-07
1440	0	low	-630.6	TCGA-XJ-A83G-01A-11R-A352-07
1261.5	0	low	-438.3	TCGA-XJ-A83H-01A-11R-A352-07
270.9	0	low	-241.5	TCGA-XJ-A9DK-01A-11R-A37L-07
89.7	0	low	-622.5	TCGA-XJ-A9DQ-01A-11R-A37L-07
958.8	0	low	-519.6	TCGA-XJ-A9DX-01A-11R-A37L-07
1243.8	0	low	-723.2	TCGA-XK-AAJ3-01A-11R-A41O-07
916.5	0	low	-649.3	TCGA-XK-AAJA-01A-11R-A41O-07
1240.8	0	low	-279.5	TCGA-XK-AAJP-01A-11R-A41O-07
129	1	low	-561.9	TCGA-XK-AAJR-01A-11R-A41O-07
1553.1	0	low	-163.8	TCGA-XK-AAJU-01A-11R-A41O-07
964.8	0	low	-358	TCGA-XK-AAK1-01A-11R-A41O-07
759	0	low	-510.9	TCGA-XQ-A8TB-01A-11R-A36G-07
977.7	0	low	-672	TCGA-Y6-A8TL-01A-21R-A37L-07
518.4	0	low	-700.4	TCGA-Y6-A9XI-01A-11R-A41O-07
145.8	0	low	-971.4	TCGA-YJ-A8SW-01A-11R-A37L-07
1542.3	0	low	-1046	TCGA-YL-A8HL-01A-11R-A36G-07
669.3	1	low	-568.5	TCGA-YL-A8S8-01A-11R-A37L-07
991.5	1	low	-1283	TCGA-YL-A8S9-01A-11R-A37L-07
504.6	0	low	-818.6	TCGA-YL-A8SA-01A-21R-A37L-07
1364.1	1	low	-174.055	TCGA-YL-A8SB-01A-31R-A37L-07
420.9	0	low	-570.1	TCGA-YL-A9WH-01A-11R-A37L-07
1599.6	0	low	-735.2	TCGA-YL-A9WI-01A-11R-A37L-07
729.3	1	low	-1006.2	TCGA-YL-A9WL-01A-11R-A41O-07
435.6	0	low	-415.9	TCGA-ZG-A8QX-01A-11R-A37L-07
398.1	0	low	-657.2	TCGA-ZG-A8QY-01A-11R-A37L-07
1283.1	0	low	-1120.8	TCGA-ZG-A9L1-01A-11R-A41O-07
894.9	0	low	-598.5	TCGA-ZG-A9L5-01A-12R-A41O-07
404.1	0	low	-644.6	TCGA-ZG-A9ND-01A-11R-A41O-07
130.2	0	low	-321.4	TCGA-ZG-A9NI-01A-11R-A41O-07
1253.7	0	high	811.1	TCGA-2A-AAYO-01A-11R-A41O-07
345	0	high	1613	TCGA-4L-AA1F-01A-11R-A41O-07
208.8	0	high	722.68	TCGA-CH-5738-01A-11R-1580-07
661.2	0	high	62.78	TCGA-CH-5739-01A-11R-1580-07
418.8	1	high	766.88	TCGA-CH-5743-01A-21R-1580-07
89.7	0	high	275.3	TCGA-CH-5745-01A-11R-1580-07
390.3	0	high	337.7	TCGA-CH-5750-01A-11R-1580-07
359.7	1	high	1628.6	TCGA-CH-5751-01A-11R-1580-07
61.2	0	high	703.1	TCGA-CH-5754-01A-11R-1580-07
1319.7	0	high	283.68	TCGA-CH-5762-01A-11R-1580-07
30.6	0	high	-78.67	TCGA-CH-5766-01A-11R-1580-07
390.3	0	high	590.7	TCGA-CH-5771-01A-21R-1580-07
299.7	0	high	-50.11	TCGA-CH-5789-01A-11R-1580-07
89.7	0	high	745.9	TCGA-CH-5792-01A-11R-1580-07
1734.6	0	high	318.6	TCGA-EJ-5495-01A-01R-1580-07
1695	0	high	161.3	TCGA-EJ-5498-01A-01R-1580-07
1394.4	0	high	129.4	TCGA-EJ-5499-01A-01R-1580-07
1154.1	0	high	211.6	TCGA-EJ-5502-01A-01R-1580-07
1371	0	high	15.81	TCGA-EJ-5503-01A-01R-1580-07
1435.8	0	high	-16.37	TCGA-EJ-5507-01A-01R-1580-07
1936.5	0	high	278	TCGA-EJ-5508-01A-02R-1580-07
1442.7	0	high	371.3	TCGA-EJ-5509-01A-01R-1580-07
1859.7	0	high	52.04	TCGA-EJ-5510-01A-01R-1580-07
1802.7	0	high	211.8	TCGA-EJ-5514-01A-01R-1580-07
1861.8	0	high	168.9	TCGA-EJ-5516-01A-01R-1580-07
1861.8	0	high	84.84	TCGA-EJ-5517-01A-01R-1580-07
2049	0	high	-38.5	TCGA-EJ-5522-01A-01R-1580-07
261.3	1	high	198.7	TCGA-EJ-5524-01A-01R-1580-07
1881.3	1	high	-98.14	TCGA-EJ-5526-01A-01R-1580-07
1752.3	0	high	112.25	TCGA-EJ-5527-01A-01R-1580-07
1254.6	0	high	390.6	TCGA-EJ-5531-01A-01R-1580-07
993.3	0	high	896.1	TCGA-EJ-7315-01A-31R-2118-07
812.1	0	high	-19.33	TCGA-EJ-7321-01A-31R-2263-07
829.8	0	high	841.16	TCGA-EJ-7328-01A-31R-2118-07
731.4	0	high	-2.359	TCGA-EJ-7331-01A-11R-2118-07
1057.5	0	high	-72.78	TCGA-EJ-7781-01A-11R-2118-07
1160.1	0	high	178.42	TCGA-EJ-7785-01A-11R-2118-07
1101.9	0	high	-97.36	TCGA-EJ-7791-01A-11R-2118-07
1375.8	0	high	562.3	TCGA-EJ-7792-01A-11R-2118-07
1287	0	high	78.36	TCGA-EJ-7794-01A-11R-2118-07
2313	0	high	325.6	TCGA-EJ-8468-01A-21R-2403-07
1142.1	0	high	1308.6	TCGA-EJ-8470-01A-11R-2403-07
713.4	0	high	392	TCGA-EJ-A46H-01A-31R-A26U-07
226.8	0	high	86.01	TCGA-EJ-A65M-01A-11R-A29R-07
860.4	0	high	670.282	TCGA-EJ-A6RC-01A-11R-A32O-07
126	0	high	633.6	TCGA-EJ-A7NM-01A-21R-A33R-07
194.1	1	high	122.5	TCGA-EJ-A7NN-01A-11R-A33R-07
324.3	0	high	114.9	TCGA-EJ-A8FN-01A-11R-A352-07
115.2	1	high	12.09	TCGA-EJ-A8FP-01A-21R-A36G-07
135.9	0	high	-31.36	TCGA-EJ-A8FU-01A-11R-A36G-07
129	0	high	483.4	TCGA-EJ-AB20-01A-12R-A41O-07
142.8	0	high	265.4	TCGA-EJ-AB27-01A-11R-A41O-07
851.4	0	high	35.27	TCGA-FC-7708-01A-11R-2118-07
516.3	0	high	-52.95	TCGA-FC-A66V-01A-21R-A30B-07
1247.7	0	high	66.93	TCGA-G9-6329-01A-13R-1965-07
2058.9	0	high	868.75	TCGA-G9-6347-01A-11R-A31N-07
1493.1	0	high	48.34	TCGA-G9-6348-01A-11R-1789-07
1413.3	0	high	305.5	TCGA-G9-6356-01A-11R-1789-07
799.2	0	high	54.5	TCGA-G9-6373-01A-11R-1789-07
1752.3	0	high	1014.8	TCGA-G9-6379-01A-11R-A31N-07
1322.7	1	high	804.2	TCGA-G9-6498-01A-12R-A311-07
1167.9	0	high	-70.05	TCGA-G9-7510-01A-11R-2263-07
928.5	0	high	717.511	TCGA-G9-7521-01A-11R-2263-07
844.5	0	high	754.9	TCGA-G9-7523-01A-11R-2263-07
640.5	1	high	7.589	TCGA-G9-A9S0-01A-11R-A41O-07
927.3	0	high	353.5	TCGA-H9-A6BX-01A-31R-A311-07
1956.3	0	high	-30.79	TCGA-HC-7078-01A-11R-2118-07
374.4	1	high	2957.2	TCGA-HC-7079-01A-11R-1965-07
1119.6	0	high	410.8	TCGA-HC-7081-01A-11R-1965-07
855.6	0	high	227.1	TCGA-HC-7210-01A-11R-2118-07
167.4	1	high	-53.36	TCGA-HC-7213-01A-11R-2118-07
925.5	0	high	112	TCGA-HC-7231-01A-11R-2118-07
1335.3	0	high	640.11	TCGA-HC-7233-01A-11R-2118-07
1087.2	0	high	-81.48	TCGA-HC-7736-01A-11R-2118-07
1074.3	0	high	488.339	TCGA-HC-7737-01A-11R-2118-07
706.5	0	high	-16.87	TCGA-HC-7740-01A-11R-2118-07
710.7	0	high	490.1	TCGA-HC-7745-01A-11R-2118-07
737.1	0	high	381.4	TCGA-HC-7747-01A-11R-2118-07
780.6	0	high	-2.641	TCGA-HC-7748-01A-11R-2118-07
924.3	0	high	-64.24	TCGA-HC-7818-01A-11R-2118-07
942.3	0	high	356.8	TCGA-HC-7821-01A-12R-2118-07
672	0	high	147.8	TCGA-HC-8216-01A-11R-A29R-07
538.2	0	high	-24.85	TCGA-HC-8261-01A-11R-2263-07
466.2	0	high	1686.79	TCGA-HC-8266-01A-11R-2263-07
22.8	0	high	501.05	TCGA-HC-A4ZV-01A-11R-A26U-07
60	0	high	904.3	TCGA-HC-A632-01A-11R-A29R-07
66	0	high	225.7	TCGA-HC-A6AL-01A-11R-A30B-07
48.3	0	high	-76.13	TCGA-HC-A6AN-01A-11R-A30B-07
522.3	0	high	469.9	TCGA-HC-A6AO-01A-11R-A30B-07
69.9	0	high	461.7	TCGA-HC-A6AP-01A-11R-A30B-07
43.5	0	high	724.33	TCGA-HC-A6AS-01A-11R-A30B-07
285.9	0	high	206.7	TCGA-HC-A8CY-01A-11R-A36G-07
763.8	0	high	185.82	TCGA-HC-A8D0-01A-11R-A36G-07
564.6	0	high	-49.98	TCGA-HC-A8D1-01A-11R-A36G-07
213	1	high	985.5	TCGA-HC-A9TE-01A-11R-A41O-07
345.9	1	high	27.44	TCGA-HC-A9TH-01A-11R-A41O-07
2485.5	0	high	323.5	TCGA-HI-7170-01A-11R-2118-07
989.4	0	high	377	TCGA-J4-A67K-01A-21R-A30B-07
759	0	high	478.9	TCGA-J4-A67L-01A-11R-A30B-07
927.3	0	high	727.14	TCGA-J4-A67M-01A-11R-A30B-07
435.6	1	high	167.5	TCGA-J4-A67N-01A-11R-A30B-07
826.8	0	high	142.36	TCGA-J4-A67O-01A-11R-A30B-07
960.9	0	high	412.9	TCGA-J4-A67Q-01A-21R-A30B-07
896.7	0	high	499.66	TCGA-J4-A67R-01A-21R-A30B-07
697.8	1	high	17.75	TCGA-J4-A67S-01A-11R-A30B-07
757.8	0	high	1955	TCGA-J4-A6G1-01A-11R-A311-07
609	1	high	691.1	TCGA-J4-A6G3-01A-11R-A311-07
685.8	0	high	124	TCGA-J4-A83J-01A-11R-A36G-07
545.1	0	high	201	TCGA-J4-AATV-01A-11R-A41O-07
56.1	1	high	-83.75	TCGA-J9-A52B-01A-11R-A26U-07
175.5	0	high	681.4	TCGA-J9-A52C-01A-11R-A26U-07
318.3	0	high	209.6	TCGA-J9-A52E-01A-11R-A26U-07
130.2	1	high	301.7	TCGA-J9-A8CL-01A-11R-A352-07
339	1	high	-66.89	TCGA-J9-A8CM-01A-11R-A352-07
190.2	1	high	54.02	TCGA-KC-A4BL-01A-31R-A250-07
1308.9	1	high	70.463	TCGA-KC-A4BV-01A-31R-A26U-07
3390.3	0	high	2124.1	TCGA-KK-A59V-01A-11R-A29R-07
2589.9	0	high	19.49	TCGA-KK-A59Z-01A-12R-A26U-07
200.1	1	high	-8.925	TCGA-KK-A5A1-01A-11R-A29R-07
4233	0	high	-33.53	TCGA-KK-A6DY-01A-12R-A311-07
2026.2	0	high	556	TCGA-KK-A6E3-01A-21R-A30B-07
810	0	high	1037.1	TCGA-KK-A7AV-01A-11R-A32O-07
1038.9	0	high	701.65	TCGA-KK-A7AW-01A-11R-A32O-07
597.3	1	high	1019.2	TCGA-KK-A7B0-01A-11R-A32O-07
681.9	1	high	1042.89	TCGA-KK-A7B2-01A-12R-A32O-07
289.8	1	high	454.3	TCGA-KK-A7B3-01A-11R-A33R-07
949.2	1	high	-11.5	TCGA-KK-A7B4-01A-11R-A32O-07
2130.6	1	high	1157.8	TCGA-KK-A8I4-01A-11R-A36G-07
1730.7	1	high	280.05	TCGA-KK-A8I7-01A-21R-A36G-07
926.4	1	high	389.84	TCGA-KK-A8I9-01A-11R-A36G-07
81.9	0	high	499	TCGA-KK-A8IB-01A-11R-A36G-07
1044.6	1	high	16.42	TCGA-KK-A8IC-01A-11R-A36G-07
1983.9	0	high	-34.66	TCGA-KK-A8IH-01A-11R-A36G-07
1887.3	0	high	-96.36	TCGA-KK-A8IM-01A-11R-A36G-07
752.1	0	high	779.037	TCGA-M7-A723-01A-12R-A32O-07
1229.1	0	high	533.7	TCGA-QU-A6IM-01A-11R-A31N-07
3662.4	0	high	237.2	TCGA-QU-A6IO-01A-11R-A31N-07
543	0	high	74.73	TCGA-SU-A7E7-01A-22R-A33R-07
26.7	0	high	-62.41	TCGA-TK-A8OK-01A-22R-A36G-07
518.4	0	high	851.5	TCGA-TP-A8TT-01A-12R-A41O-07
1428	0	high	486.3	TCGA-V1-A8MF-01A-11R-A36G-07
975.6	1	high	287.28	TCGA-V1-A8MM-01A-11R-A37L-07
1848.9	0	high	433.2	TCGA-V1-A8MU-01A-11R-A37L-07
1919.7	0	high	277.4	TCGA-V1-A8WL-01A-11R-A37L-07
676.2	0	high	354.71	TCGA-V1-A8WV-01A-11R-A37L-07
122.1	1	high	675.8	TCGA-V1-A9O5-01A-11R-A41O-07
807.3	1	high	95.17	TCGA-V1-A9O7-01A-21R-A41O-07
2828.4	0	high	1196.3	TCGA-V1-A9O9-01A-11R-A41O-07
103.5	1	high	-7.399	TCGA-V1-A9OL-01A-11R-A41O-07
1117.5	0	high	49.47	TCGA-V1-A9OX-01A-11R-A41O-07
1051.5	0	high	-28.23	TCGA-V1-A9OY-01A-11R-A41O-07
861.3	0	high	116.3	TCGA-V1-A9Z7-01A-11R-A41O-07
815.1	0	high	80.51	TCGA-V1-A9Z8-01A-11R-A41O-07
1616.4	0	high	212.74	TCGA-V1-A9ZI-01A-11R-A41O-07
1341.3	0	high	683	TCGA-V1-A9ZR-01A-11R-A41O-07
265.2	0	high	313.1	TCGA-VN-A88I-01A-11R-A352-07
3578.4	0	high	455.8	TCGA-VP-A872-01A-11R-A352-07
2319.9	1	high	-5.853	TCGA-VP-A878-01A-31R-A352-07
1665.6	0	high	1976.6	TCGA-VP-A87C-01A-11R-A352-07
2007.6	0	high	838.9	TCGA-VP-A87E-01A-31R-A352-07
1345.2	0	high	211.96	TCGA-VP-AA1N-01A-31R-A41O-07
1362.9	0	high	-11.93	TCGA-X4-A8KQ-01A-12R-A36G-07
964.8	0	high	4.776	TCGA-X4-A8KS-01A-12R-A36G-07
1440	0	high	833.7	TCGA-XJ-A9DI-01A-11R-A37L-07
957.9	0	high	-17	TCGA-XK-AAIR-01A-11R-A41O-07
1116.6	0	high	1455.5	TCGA-XK-AAIV-01A-11R-A41O-07
420.9	1	high	73.87	TCGA-XK-AAIW-01A-11R-A41O-07
1413.3	0	high	-2.137	TCGA-XK-AAJT-01A-11R-A41O-07
1587.6	0	high	487.8	TCGA-YL-A8HJ-01A-11R-A36G-07
1356	1	high	-85.8	TCGA-YL-A8HK-01A-11R-A36G-07
1451.7	1	high	409.9	TCGA-YL-A8HM-01A-11R-A36G-07
1052.7	1	high	964.8	TCGA-YL-A8HO-01A-11R-A36G-07
149.7	1	high	252.74	TCGA-YL-A8SC-01A-11R-A37L-07
1402.5	1	high	14.83	TCGA-YL-A8SI-01A-11R-A41O-07
1454.7	1	high	186.25	TCGA-YL-A9WJ-01A-11R-A37L-07
994.5	1	high	122.5	TCGA-YL-A9WK-01A-11R-A37L-07
1484.1	1	high	215.7	TCGA-YL-A9WX-01A-21R-A41O-07
960.9	1	high	1142.7	TCGA-YL-A9WY-01A-11R-A41O-07
92.7	0	high	376.6	TCGA-ZG-A8QW-01A-11R-A37L-07
303.6	0	high	289.18	TCGA-ZG-A8QZ-01A-11R-A37L-07
128.1	0	high	683.46	TCGA-ZG-A9KY-01A-11R-A41O-07
349.8	0	high	752.6	TCGA-ZG-A9L0-01A-11R-A41O-07
177.3	1	high	721.6	TCGA-ZG-A9L2-01A-31R-A41O-07
1092	0	high	-10.36	TCGA-ZG-A9L4-01A-11R-A41O-07
654.3	1	high	128.7	TCGA-ZG-A9L6-01A-11R-A41O-07
50.4	1	high	575.8	TCGA-ZG-A9L9-01A-11R-A41O-07
574.5	0	high	347.35	TCGA-ZG-A9LB-01A-11R-A41O-07
372.6	0	high	-28.58	TCGA-ZG-A9LM-01A-11R-A41O-07
113.4	0	high	1654.9	TCGA-ZG-A9LN-01A-11R-A41O-07
508.5	0	high	1119.4	TCGA-ZG-A9LS-01A-12R-A41O-07
570.6	0	high	393.5	TCGA-ZG-A9LU-01A-11R-A41O-07
364.8	0	high	-19.37	TCGA-ZG-A9LY-01A-11R-A41O-07
681.9	0	high	81.3	TCGA-ZG-A9LZ-01A-11R-A41O-07
539.1	0	high	815.9	TCGA-ZG-A9M4-01A-11R-A41O-07
448.5	0	high	1778.9	TCGA-ZG-A9MC-01A-31R-A41O-07
344.1	0	high	426.9	TCGA-ZG-A9N3-01A-11R-A41O-07
