# Supplementary material for: Identification of ISG15 and ZFP36 as novel hypoxia- and immune-related gene signatures contributing to a new perspective for the treatment of prostate cancer by bioinformatics and experimental verification
Source: J Transl Med. 2022 May 10;20:202. doi: 10.1186/s12967-022-03398-4 (PMC9092714; doi:10.1186/s12967-022-03398-4)
Supplement: Supplementary file 4 — Additional file 4: Table S4. The DEGs between high- and low-immune score groups. [file 12967_2022_3398_MOESM4_ESM.xls]

## Sheet: Table S4 Immune.diffSig
Symbol	logFC	AveExpr	t	P.Value	adj.P.Val	B
LSP1	1.19685	2.20831	25.7946	2.64202e-92	5.16885e-88	199.829
WAS	0.927503	1.69889	25.1599	2.45277e-89	2.3993e-85	193.033
LAPTM5	1.30667	4.18606	25.0762	6.05214e-89	3.9468e-85	192.135
SELPLG	1.14078	2.06498	24.8942	4.31881e-88	2.11233e-84	190.181
CORO1A	1.3063	2.25661	24.7418	2.24433e-87	8.78161e-84	188.542
SPI1	1.0468	2.30131	24.6252	7.91761e-87	2.58167e-83	187.288
GPSM3	1.12464	2.4529	24.5318	2.17653e-86	6.08309e-83	186.282
HCLS1	1.04611	2.15917	24.4318	6.42295e-86	1.57073e-82	185.206
CD48	1.12417	1.50841	24.3728	1.21755e-85	2.64669e-82	184.57
CD52	1.55117	3.00533	23.9334	1.42662e-83	2.79103e-80	179.832
AIF1	1.20323	2.95307	23.8985	2.08533e-83	3.70885e-80	179.454
DOK2	0.853663	1.20359	23.8577	3.24756e-83	5.2946e-80	179.014
SASH3	1.09402	1.65101	23.7181	1.47906e-82	2.22588e-79	177.506
HLA-DRB1	1.41881	6.75545	23.5018	1.55156e-81	2.16819e-78	175.168
TNFRSF1B	1.07991	2.6747	23.4073	4.33631e-81	5.65571e-78	174.145
NCF4	0.894307	1.46786	23.3132	1.20579e-80	1.47438e-77	173.128
FERMT3	0.954453	1.99375	23.1684	5.83104e-80	6.71049e-77	171.56
TNFAIP8L2	0.863115	1.27918	23.1081	1.123e-79	1.22057e-76	170.908
CD3D	1.3544	1.93364	23.075	1.61167e-79	1.65951e-76	170.549
ITGB2	1.12726	2.39776	23.0604	1.88947e-79	1.84828e-76	170.391
CD53	1.23449	2.83581	23.0163	3.05193e-79	2.84324e-76	169.914
LST1	0.943106	1.52977	22.9226	8.46959e-79	7.53178e-76	168.899
CD74	1.38118	7.90228	22.9089	9.83189e-79	8.36309e-76	168.75
MYO1F	0.678987	1.14403	22.8805	1.33979e-78	1.0534e-75	168.442
JAML	0.710884	0.846112	22.88	1.3461e-78	1.0534e-75	168.438
AOAH	0.825733	1.16067	22.8391	2.10235e-78	1.58194e-75	167.994
CD4	1.16001	2.315	22.7816	3.93193e-78	2.84905e-75	167.371
CD300A	0.690517	1.11344	22.7265	7.16383e-78	5.00547e-75	166.775
HLA-DPB1	1.28236	5.39591	22.6771	1.22724e-77	8.27921e-75	166.239
IL10RA	0.908313	1.34827	22.6348	1.94732e-77	1.26991e-74	165.78
HCK	0.897827	1.55049	22.6115	2.5102e-77	1.58418e-74	165.527
CD2	1.30277	2.05354	22.3937	2.69516e-76	1.64775e-73	163.166
CYTH4	0.660879	0.954006	22.3312	5.32363e-76	3.15611e-73	162.489
LGALS9	0.931342	1.74503	22.2146	1.89937e-75	1.09292e-72	161.224
CD3E	1.23978	1.89195	22.1915	2.44252e-75	1.3653e-72	160.973
RAC2	1.22673	2.43713	22.1362	4.46434e-75	2.42612e-72	160.373
C1QA	1.39322	4.99291	22.1252	5.03344e-75	2.66146e-72	160.254
GMFG	1.0997	2.38528	22.0116	1.73742e-74	8.94497e-72	159.022
HLA-DMA	1.15906	3.87283	21.825	1.32972e-73	6.67042e-71	156.997
MS4A6A	0.914204	1.81832	21.5135	3.97247e-72	1.94293e-69	153.618
LY86	0.925397	1.69287	21.4926	4.98786e-72	2.38006e-69	153.391
APBB1IP	0.750255	1.07339	21.4768	5.92647e-72	2.76061e-69	153.22
PARVG	0.540607	0.701545	21.4553	7.49686e-72	3.4109e-69	152.986
BIN2	0.693123	0.912596	21.4515	7.81387e-72	3.47433e-69	152.945
LAIR1	0.632072	1.03124	21.3237	3.14826e-71	1.36872e-68	151.558
TYROBP	1.19183	4.18118	21.2831	4.8991e-71	2.08361e-68	151.118
EVI2A	0.834611	1.26239	21.2756	5.31985e-71	2.21441e-68	151.036
RNASE6	1.02601	2.69543	21.1802	1.50517e-70	6.13483e-68	150.002
FCER1G	1.081	3.26231	21.1432	2.25267e-70	8.99413e-68	149.6
CST7	1.11806	1.79836	21.1158	3.03776e-70	1.18861e-67	149.303
ARHGAP9	0.712785	0.881002	21.102	3.53229e-70	1.35501e-67	149.153
LTB	1.51442	1.80311	21.0805	4.46564e-70	1.68011e-67	148.92
CD37	1.05216	1.63256	21.0315	7.6177e-70	2.81194e-67	148.388
IL2RG	1.24639	2.23868	21.028	7.90742e-70	2.86483e-67	148.351
THEMIS2	0.818476	1.33307	20.9717	1.46114e-69	5.1974e-67	147.74
CALHM6	0.987745	1.41596	20.9448	1.95941e-69	6.84535e-67	147.449
HLA-DQA1	1.2839	2.75754	20.8419	6.01379e-69	2.0641e-66	146.333
C1QB	1.29179	4.71141	20.84	6.14031e-69	2.07119e-66	146.312
SLC7A7	0.596436	0.971646	20.8172	7.86889e-69	2.60927e-66	146.065
SLAMF8	0.845789	1.20764	20.7512	1.61561e-68	5.11425e-66	145.35
CYTIP	0.918846	1.1758	20.7509	1.62075e-68	5.11425e-66	145.347
CD86	0.704777	1.02319	20.7446	1.73582e-68	5.39042e-66	145.278
RASAL3	0.747806	1.09824	20.6786	3.56359e-68	1.08935e-65	144.563
EVI2B	1.06958	1.78271	20.6582	4.45304e-68	1.3403e-65	144.341
JAK3	0.74208	0.98424	20.6192	6.80598e-68	2.01746e-65	143.919
SUSD3	0.761344	0.982375	20.5939	8.96405e-68	2.6175e-65	143.645
C1QC	1.25613	4.83182	20.5476	1.48558e-67	4.27411e-65	143.142
ARHGAP30	0.831176	1.65864	20.5345	1.71327e-67	4.85773e-65	143.001
CD14	1.06597	3.68477	20.5261	1.87769e-67	5.24787e-65	142.909
EBI3	0.75897	1.09671	20.514	2.14189e-67	5.90196e-65	142.778
BCL2A1	0.81055	1.07019	20.495	2.63295e-67	7.15431e-65	142.573
TMC8	0.831179	1.07629	20.4898	2.78585e-67	7.46609e-65	142.517
NCKAP1L	0.701278	1.04587	20.4711	3.41643e-67	9.03229e-65	142.314
CTSS	1.23834	2.99627	20.387	8.53265e-67	2.22577e-64	141.403
CSF2RA	0.615778	0.882702	20.3661	1.07207e-66	2.75974e-64	141.176
PLEK	1.02513	1.60379	20.3612	1.12985e-66	2.8707e-64	141.124
CD247	0.658593	0.697395	20.2919	2.40199e-66	6.02469e-64	140.374
C3	1.80636	3.74197	20.2806	2.71807e-66	6.73117e-64	140.251
CD6	0.725384	0.766996	20.2412	4.1702e-66	1.01982e-63	139.825
HLA-DOA	1.11423	2.32362	20.2003	6.50856e-66	1.57202e-63	139.382
GZMA	1.1265	1.73374	20.1827	7.8873e-66	1.8818e-63	139.191
HLA-DRA	1.39679	7.62527	20.1304	1.39333e-65	3.28424e-63	138.625
CASP1	0.82067	1.41953	19.9975	5.90872e-65	1.35998e-62	137.187
HCST	1.0232	1.88799	19.9838	6.85529e-65	1.5595e-62	137.04
ITGAL	0.884918	1.18867	19.9642	8.48993e-65	1.90916e-62	136.827
LY96	0.949125	1.9062	19.8283	3.71696e-64	8.07984e-62	135.358
MFNG	0.70081	1.51083	19.818	4.15691e-64	8.93691e-62	135.247
CD27	1.0335	1.21039	19.8096	4.55219e-64	9.68032e-62	135.156
HAVCR2	0.640849	1.12062	19.7928	5.46211e-64	1.13742e-61	134.975
CLEC4A	0.547436	0.995041	19.7928	5.46499e-64	1.13742e-61	134.974
CCL22	0.784288	0.877321	19.7771	6.48228e-64	1.33494e-61	134.805
MAP4K1	0.729951	0.966923	19.7469	8.99559e-64	1.83323e-61	134.479
MCUB	0.603718	1.115	19.7285	1.09829e-63	2.21514e-61	134.28
NKG7	1.09688	1.80929	19.7229	1.16818e-63	2.33206e-61	134.219
CD1D	0.532907	0.760735	19.6833	1.79522e-63	3.54764e-61	133.791
CCR5	0.740175	0.967126	19.6647	2.19744e-63	4.29908e-61	133.59
PTPN7	0.618994	0.682438	19.6401	2.86904e-63	5.55742e-61	133.325
LRRC25	0.592311	1.04895	19.5893	4.97903e-63	9.54998e-61	132.776
SIT1	0.797834	0.809453	19.5758	5.76271e-63	1.09458e-60	132.631
CCL5	1.41413	3.29987	19.5072	1.21329e-62	2.28239e-60	131.89
LCP2	0.733936	1.25021	19.4915	1.43822e-62	2.67975e-60	131.721
MPEG1	1.12678	2.17489	19.4822	1.59197e-62	2.93823e-60	131.62
CARD11	0.677967	0.814355	19.4764	1.69353e-62	3.09647e-60	131.559
MNDA	0.777762	1.20443	19.463	1.95959e-62	3.54975e-60	131.413
TMEM273	0.562265	1.01909	19.4421	2.45777e-62	4.37125e-60	131.188
S1PR4	0.704923	0.7656	19.4303	2.79281e-62	4.92239e-60	131.061
NCF2	0.763642	1.34986	19.4123	3.39604e-62	5.93215e-60	130.866
ALOX5AP	0.914218	1.84478	19.4098	3.48963e-62	6.04169e-60	130.839
SLAMF7	0.812964	0.872949	19.3705	5.33955e-62	9.16343e-60	130.416
PIK3CD	0.725368	1.21669	19.3252	8.72983e-62	1.48513e-59	129.927
CTSC	0.783616	1.68456	19.3239	8.84828e-62	1.49231e-59	129.914
RUNX3	0.777215	1.13476	19.2964	1.19209e-61	1.99333e-59	129.617
VAV1	0.691504	1.04963	19.2758	1.49042e-61	2.47107e-59	129.395
PTAFR	0.628433	1.023	19.2307	2.42976e-61	3.99461e-59	128.909
CYBA	1.12621	2.81889	19.2068	3.14795e-61	5.13221e-59	128.651
SLC15A3	0.717759	1.51896	19.1858	3.94883e-61	6.3847e-59	128.426
BTK	0.518396	0.68735	19.1821	4.10954e-61	6.59009e-59	128.386
CXCR4	1.38144	3.87939	19.1796	4.22388e-61	6.66419e-59	128.359
CLEC10A	0.884225	1.19859	19.0892	1.1235e-60	1.75841e-58	127.385
CCL19	1.92125	3.2453	19.0749	1.31242e-60	2.03779e-58	127.231
KLRB1	0.940654	1.24959	19.0531	1.66102e-60	2.55875e-58	126.997
SAMSN1	0.689195	0.939956	19.008	2.70394e-60	4.1328e-58	126.512
CD7	0.858593	1.18892	18.9977	3.02315e-60	4.58488e-58	126.401
IGSF6	0.738986	1.33195	18.9552	4.78536e-60	7.20159e-58	125.944
ITGAM	0.581388	0.933895	18.8719	1.17825e-59	1.74631e-57	125.048
FGD3	0.609811	0.836886	18.8306	1.84015e-59	2.70682e-57	124.604
TRPV2	0.688348	1.47799	18.8234	1.98885e-59	2.90372e-57	124.527
PSTPIP1	0.562016	0.669605	18.81	2.29699e-59	3.30429e-57	124.383
ABI3	0.742476	1.88074	18.7483	4.47405e-59	6.38907e-57	123.72
IL18BP	0.689261	1.76396	18.7466	4.55909e-59	6.46334e-57	123.702
PLCB2	0.560435	1.00421	18.739	4.94623e-59	6.94719e-57	123.62
PRF1	0.737773	1.15749	18.7129	6.55257e-59	9.0918e-57	123.341
IL16	0.542785	0.66952	18.7089	6.84292e-59	9.42782e-57	123.298
FCMR	0.960037	1.4931	18.7072	6.96762e-59	9.53249e-57	123.28
CD96	0.608407	0.667497	18.6038	2.12759e-58	2.87063e-56	122.169
TNFSF13B	0.66224	0.939621	18.5969	2.29144e-58	3.07053e-56	122.095
CPVL	0.938996	2.19822	18.571	3.0299e-58	4.03245e-56	121.817
SPN	0.605264	0.785293	18.5449	4.01023e-58	5.26551e-56	121.539
CCR7	0.954178	0.910856	18.5141	5.58897e-58	7.28951e-56	121.208
GZMK	0.974043	1.14719	18.5076	5.9982e-58	7.77145e-56	121.138
CLEC2B	0.698742	1.32115	18.5005	6.47284e-58	8.33122e-56	121.062
CSF1R	0.98249	2.54024	18.4989	6.58487e-58	8.42003e-56	121.045
LGALS2	0.961896	1.2355	18.3732	2.54962e-57	3.23901e-55	119.699
SH2D2A	0.588016	0.747322	18.3317	3.98542e-57	4.99812e-55	119.254
C1orf162	0.602478	1.18957	18.303	5.42427e-57	6.75926e-55	118.948
FYB1	0.856733	1.20266	18.23	1.18912e-56	1.454e-54	118.167
HAPLN3	0.83569	1.28001	18.1789	2.0592e-56	2.50225e-54	117.621
CD5	0.821277	0.99917	18.1386	3.17417e-56	3.80978e-54	117.19
GGTA1	0.548264	1.01608	18.1291	3.51539e-56	4.19361e-54	117.089
GZMM	0.79146	1.03062	18.1274	3.57793e-56	4.24234e-54	117.071
CERKL	0.55212	0.77004	18.0868	5.53603e-56	6.52451e-54	116.637
APOBR	0.628472	1.44937	18.0534	7.91824e-56	9.2762e-54	116.281
IL4I1	0.706241	0.931609	18.0445	8.7112e-56	1.01444e-53	116.186
ITGAX	0.709875	1.19012	18.0103	1.25779e-55	1.44749e-53	115.821
FOLR2	0.981511	2.11286	17.9764	1.80866e-55	2.06927e-53	115.459
GBP2	1.08991	3.01525	17.7983	1.21782e-54	1.3852e-52	113.562
CXCR3	0.666373	0.735027	17.7676	1.69174e-54	1.91313e-52	113.236
RASSF4	0.534666	1.14769	17.7615	1.80691e-54	2.03163e-52	113.17
CD3G	0.536932	0.541905	17.7367	2.35458e-54	2.63229e-52	112.907
CIITA	0.59727	0.833421	17.6996	3.50164e-54	3.89239e-52	112.512
ARHGAP25	0.600214	1.08208	17.6954	3.66324e-54	4.04902e-52	112.467
CD1C	0.7481	0.981992	17.6151	8.63057e-54	9.43288e-52	111.615
IL2RB	0.87189	1.2292	17.5954	1.06549e-53	1.15807e-51	111.405
HLA-DPA1	1.15882	4.31676	17.5546	1.64655e-53	1.77973e-51	110.972
GIMAP4	0.886689	2.71955	17.5127	2.57464e-53	2.76759e-51	110.528
LILRB4	0.633922	0.940111	17.4606	4.48677e-53	4.79668e-51	109.975
CYBB	1.07727	2.05927	17.3974	8.80138e-53	9.30758e-51	109.305
TYMP	1.07184	2.85281	17.3864	9.8946e-53	1.04074e-50	109.189
DOCK2	0.552326	0.697151	17.3695	1.1844e-52	1.23253e-50	109.01
CD8A	0.847359	1.351	17.3174	2.06191e-52	2.12311e-50	108.458
IL32	1.08853	2.62924	17.3057	2.33525e-52	2.39198e-50	108.335
SELL	1.07865	1.35231	17.2677	3.49922e-52	3.56556e-50	107.932
FXYD5	0.925135	3.12114	17.2562	3.95268e-52	4.00675e-50	107.811
STK10	0.534113	1.37418	17.2523	4.12139e-52	4.15623e-50	107.77
INPP5D	0.743258	1.35	17.2312	5.1583e-52	5.12269e-50	107.546
RCSD1	0.672922	1.09096	17.2232	5.61782e-52	5.55086e-50	107.461
SKAP1	0.625053	0.868575	17.1663	1.02793e-51	1.00552e-49	106.861
TMEM176A	0.880322	1.65932	17.1478	1.25068e-51	1.21131e-49	106.666
WIPF1	0.784056	1.89129	17.1326	1.47017e-51	1.41687e-49	106.505
C1R	1.24028	4.88068	17.1256	1.58374e-51	1.51884e-49	106.431
SRGN	1.08771	4.80592	17.0728	2.77252e-51	2.64593e-49	105.874
ARHGAP4	0.735821	1.77809	17.0419	3.84823e-51	3.6547e-49	105.548
C3AR1	0.79406	1.82412	16.9992	6.04719e-51	5.71533e-49	105.098
PTPRC	1.05719	1.55344	16.9733	7.96083e-51	7.48777e-49	104.825
IL7R	1.13737	1.49559	16.9454	1.06962e-50	1.00125e-48	104.531
CCR2	0.521573	0.583946	16.9142	1.48758e-50	1.38586e-48	104.203
PSMB9	1.00297	2.86564	16.8997	1.7359e-50	1.60953e-48	104.05
SAMHD1	0.810887	3.31793	16.8525	2.85905e-50	2.62604e-48	103.553
SLC43A3	0.537829	1.26253	16.8493	2.9563e-50	2.70267e-48	103.52
IL24	0.513846	0.630231	16.8255	3.80127e-50	3.45898e-48	103.27
STAB1	0.743997	1.86718	16.8123	4.37223e-50	3.94186e-48	103.131
IL18	0.717218	1.21533	16.7914	5.45185e-50	4.89266e-48	102.911
CLIC2	0.597283	1.41959	16.7812	6.07211e-50	5.42442e-48	102.804
TLR2	0.635829	1.09406	16.7453	8.86897e-50	7.85125e-48	102.427
MS4A7	0.759183	1.53934	16.7141	1.23257e-49	1.08134e-47	102.1
CXCR6	0.536021	0.687542	16.6668	2.0305e-49	1.77342e-47	101.604
SLAMF6	0.699095	0.750781	16.563	6.0613e-49	5.22393e-47	100.516
SIRPG	0.578393	0.550096	16.525	9.04473e-49	7.76101e-47	100.118
SH3BP1	0.56056	1.16912	16.491	1.29372e-48	1.09097e-46	99.7623
CSF2RB	0.722348	0.958211	16.4767	1.50275e-48	1.2618e-46	99.6133
HLA-E	0.910844	7.07764	16.4613	1.76735e-48	1.47134e-46	99.4521
FGR	0.599926	1.24953	16.4216	2.68224e-48	2.22353e-46	99.0372
CD40LG	0.526418	0.481939	16.3618	5.02486e-48	4.14145e-46	98.413
VSIR	0.855796	2.60672	16.3163	8.0994e-48	6.60236e-46	97.9383
SIGLEC10	0.61024	0.96792	16.3029	9.32124e-48	7.56684e-46	97.7986
HLA-F	1.03485	3.15494	16.29	1.06717e-47	8.62736e-46	97.6641
HLA-DOB	0.630505	0.64182	16.2386	1.82809e-47	1.45978e-45	97.1289
GPR183	1.12168	2.09823	16.215	2.34042e-47	1.85376e-45	96.8832
HLA-DQB1	1.24386	3.31144	16.1911	3.00489e-47	2.36095e-45	96.6347
MS4A4A	0.727674	1.44413	16.1888	3.07986e-47	2.41017e-45	96.6102
ZAP70	0.621327	0.688411	16.1548	4.39215e-47	3.42343e-45	96.2573
CD1E	0.563944	0.608365	16.1405	5.1009e-47	3.94442e-45	96.1086
C1S	1.22608	4.59292	16.0315	1.59181e-46	1.22126e-44	94.977
CCR1	0.606601	0.956965	15.9888	2.48726e-46	1.89341e-44	94.5333
CD79B	0.889087	1.21652	15.9696	3.03653e-46	2.30259e-44	94.3349
LCK	0.719597	1.47156	15.9317	4.5063e-46	3.39082e-44	93.9424
CTSW	0.807889	1.22459	15.8297	1.30312e-45	9.7679e-44	92.8867
UBD	1.28859	2.09363	15.826	1.35436e-45	1.01132e-43	92.8483
SLA	0.65146	1.06327	15.8241	1.38133e-45	1.02754e-43	92.8287
DAPP1	0.566528	0.601329	15.7747	2.30564e-45	1.69577e-43	92.3194
TAGAP	0.666488	0.878186	15.7729	2.34963e-45	1.72166e-43	92.3006
SERPINB9	0.702072	1.3522	15.7395	3.32485e-45	2.42714e-43	91.9554
CD79A	1.3277	1.2637	15.7309	3.63295e-45	2.6422e-43	91.8673
GZMH	0.739847	1.1921	15.6958	5.23027e-45	3.76195e-43	91.505
GBP1	0.981087	2.1242	15.6867	5.75007e-45	4.12067e-43	91.4108
IFI16	0.891808	2.47569	15.6667	7.07349e-45	5.05057e-43	91.2049
STAT5A	0.533708	2.35616	15.6639	7.28253e-45	5.18093e-43	91.176
CMKLR1	0.568652	1.27036	15.6148	1.21005e-44	8.57733e-43	90.6712
CD69	0.928425	1.32214	15.5956	1.47701e-44	1.03944e-42	90.473
IL34	0.665166	1.52941	15.5452	2.48595e-44	1.7432e-42	89.9554
P2RY13	0.544222	0.778875	15.508	3.65374e-44	2.55292e-42	89.5726
FGL2	0.90585	2.25014	15.5044	3.78898e-44	2.63799e-42	89.5364
FCGR2A	0.650896	1.40333	15.4828	4.73626e-44	3.28582e-42	89.3146
CHST11	0.617319	1.30163	15.4734	5.22034e-44	3.60886e-42	89.2179
SLCO2B1	0.687516	1.45697	15.4247	8.63067e-44	5.92458e-42	88.7181
SERPING1	1.11369	5.4194	15.3957	1.16402e-43	7.96255e-42	88.4207
MSC	0.681824	1.15849	15.3543	1.78152e-43	1.2102e-41	87.9977
CSF1	0.724153	2.43228	15.3255	2.3978e-43	1.61761e-41	87.7023
FCGR3A	0.960676	2.25026	15.3185	2.57536e-43	1.73142e-41	87.6313
PLA2G2D	0.784978	0.579786	15.2988	3.15482e-43	2.10651e-41	87.4296
SERPINB1	0.981348	2.62914	15.2497	5.22752e-43	3.46682e-41	86.9276
NINJ2	0.504353	0.913825	15.2053	8.24653e-43	5.43216e-41	86.4745
TGFB1	0.817416	3.29399	15.1912	9.52586e-43	6.21213e-41	86.3312
PDCD1	0.51729	0.577916	15.1573	1.34906e-42	8.76841e-41	85.9853
APOL1	1.06977	4.081	15.1314	1.75943e-42	1.13979e-40	85.7213
GBP5	0.555999	0.566614	15.1122	2.14213e-42	1.38312e-40	85.5257
CTSK	0.985657	3.61644	14.998	6.88668e-42	4.41741e-40	84.365
EPSTI1	0.619263	0.899689	14.9875	7.66437e-42	4.899e-40	84.2586
CCR4	0.51807	0.476981	14.9352	1.30672e-41	8.22017e-40	83.7284
RARRES1	1.54847	3.09498	14.8914	2.04288e-41	1.28099e-39	83.2843
TNFAIP2	1.214	3.14804	14.8772	2.36064e-41	1.46614e-39	83.1406
IKZF3	0.566479	0.697558	14.8769	2.36836e-41	1.46629e-39	83.1373
HLA-DRB5	1.25964	5.12332	14.8675	2.60489e-41	1.59755e-39	83.0427
BIRC3	0.923153	1.99464	14.8629	2.72939e-41	1.66868e-39	82.9963
TMEM176B	1.09028	3.22451	14.8218	4.14771e-41	2.52791e-39	82.5804
GPR171	0.534999	0.548246	14.7712	6.9368e-41	4.17574e-39	82.0693
CFI	0.806951	1.87323	14.7125	1.25901e-40	7.50951e-39	81.4769
BATF2	0.534586	0.824071	14.6611	2.12037e-40	1.25706e-38	80.9589
CTLA4	0.557062	0.556833	14.6418	2.57932e-40	1.52453e-38	80.7642
P2RY10	0.505406	0.4404	14.6271	2.99177e-40	1.75769e-38	80.6168
PPP1R18	0.751435	2.7887	14.6234	3.10756e-40	1.82025e-38	80.5791
VSIG4	0.714305	1.62787	14.594	4.18359e-40	2.42872e-38	80.2836
FPR3	0.765233	1.48711	14.5409	7.15477e-40	4.12908e-38	79.7504
APOBEC3G	0.623823	1.08038	14.5366	7.474e-40	4.30063e-38	79.707
TNFRSF4	0.603074	0.910627	14.5345	7.62883e-40	4.37685e-38	79.6866
RGS1	1.17078	3.23772	14.4847	1.26186e-39	7.11442e-38	79.1865
OR2I1P	1.22026	2.00611	14.4411	1.95743e-39	1.0854e-37	78.7503
IFITM1	1.16462	5.07007	14.4411	1.95843e-39	1.0854e-37	78.7498
TBC1D10C	0.61708	0.996669	14.3634	4.27838e-39	2.35119e-37	77.9733
VCAM1	0.817069	1.55724	14.3432	5.24515e-39	2.86637e-37	77.7709
FMNL1	0.528437	1.63653	14.3072	7.52999e-39	4.08079e-37	77.4116
RASSF5	0.677711	1.59989	14.2789	9.9973e-39	5.40296e-37	77.13
ARHGEF2	0.540997	1.77543	14.2606	1.20138e-38	6.43939e-37	76.9474
GIMAP7	0.821861	2.47554	14.2524	1.30396e-38	6.95111e-37	76.866
FYN	0.549341	1.4008	14.244	1.41869e-38	7.54216e-37	76.7822
STING1	0.883965	3.07933	14.2015	2.17098e-38	1.14175e-36	76.3595
PLBD1	0.655813	1.6429	14.148	3.70948e-38	1.93011e-36	75.8273
GNG2	0.54036	1.16862	14.1424	3.9226e-38	2.03559e-36	75.7718
GGT5	0.770224	2.54029	14.1075	5.56004e-38	2.8701e-36	75.4252
OPTN	0.735917	3.19866	14.099	6.05089e-38	3.11526e-36	75.3412
P2RY8	0.551748	1.00039	14.0727	7.86533e-38	4.0282e-36	75.0806
GBP4	0.898616	2.06173	14.0444	1.04359e-37	5.30308e-36	74.7997
GAL3ST4	0.519626	1.25498	14.0361	1.1333e-37	5.72919e-36	74.7178
IFFO1	0.508645	1.09465	13.9973	1.66766e-37	8.38718e-36	74.334
CD163	0.803145	1.50287	13.9961	1.68758e-37	8.46558e-36	74.3222
IGLL5	1.36079	1.38506	13.9846	1.89222e-37	9.46789e-36	74.2085
ADAMDEC1	0.645496	0.702897	13.9741	2.10087e-37	1.0485e-35	74.1046
TGFBI	0.814823	2.83346	13.9117	3.9041e-37	1.93367e-35	73.489
IL27RA	0.622918	1.72228	13.8662	6.13155e-37	2.99894e-35	73.0406
HLA-DQB2	1.03597	1.88929	13.8353	8.33211e-37	4.05496e-35	72.736
IGFBP4	1.00498	6.56489	13.814	1.02836e-36	4.97993e-35	72.5269
PLEKHO2	0.645651	3.0041	13.8066	1.10647e-36	5.34493e-35	72.4542
GZMB	0.62266	0.854138	13.7996	1.18618e-36	5.71588e-35	72.3851
ETV7	0.618182	1.13118	13.7939	1.2553e-36	6.0193e-35	72.3288
IRF8	0.757861	1.3069	13.7847	1.37409e-36	6.57277e-35	72.239
LYZ	1.51809	4.14784	13.7561	1.82377e-36	8.70251e-35	71.9578
S100A4	1.13163	4.5523	13.6994	3.19223e-36	1.51585e-34	71.4018
SPIB	0.668714	0.601916	13.6971	3.26401e-36	1.54618e-34	71.3797
EMP3	0.819735	2.95424	13.6877	3.5832e-36	1.69328e-34	71.287
MGP	1.13147	7.01635	13.6777	3.95297e-36	1.85903e-34	71.1895
PCED1B	0.600045	1.13651	13.6437	5.52811e-36	2.57504e-34	70.8564
ARL4C	0.771556	2.56	13.6379	5.84806e-36	2.71117e-34	70.8005
JCHAIN	1.99091	3.6789	13.6215	6.87348e-36	3.16406e-34	70.64
SIRPA	0.612423	2.37739	13.4898	2.5064e-35	1.14301e-33	69.3551
SAMD9L	0.646398	1.10924	13.4819	2.70714e-35	1.22883e-33	69.2786
FSCN1	0.66647	2.12922	13.4752	2.89164e-35	1.30954e-33	69.2131
HMOX1	0.766272	2.10352	13.4674	3.1211e-35	1.41019e-33	69.1373
LMO2	0.596745	1.9329	13.456	3.48966e-35	1.56946e-33	69.0264
RASGRP2	0.558182	1.14315	13.4526	3.6091e-35	1.61575e-33	68.993
GLIPR1	0.643434	1.44233	13.3997	6.04931e-35	2.68974e-33	68.4801
AKNA	0.50745	1.83674	13.3798	7.34662e-35	3.25917e-33	68.2871
PLAAT4	1.25218	5.00543	13.3585	9.05047e-35	3.98792e-33	68.08
SH3KBP1	0.506207	1.89915	13.3487	9.95397e-35	4.37617e-33	67.9855
IFITM3	0.916803	7.06429	13.3412	1.07136e-34	4.68905e-33	67.9125
CCL17	0.622575	0.617149	13.3385	1.09944e-34	4.80124e-33	67.8868
CTSB	0.713752	5.95342	13.2681	2.18394e-34	9.47374e-33	67.2052
ACVRL1	0.571769	1.8135	13.2243	3.34214e-34	1.4339e-32	66.7828
PPP1R16B	0.546075	0.701515	13.2213	3.44019e-34	1.47138e-32	66.754
PAPLN	0.564171	1.31169	13.1815	5.06532e-34	2.14963e-32	66.3699
CCL4	0.781645	1.41589	13.1444	7.25691e-34	3.05979e-32	66.0129
GYPC	0.755005	2.36764	13.1406	7.52634e-34	3.16657e-32	65.9767
BATF	0.878314	1.5758	13.1337	8.04636e-34	3.37809e-32	65.9104
MVP	0.64715	3.92517	13.123	8.92601e-34	3.7155e-32	65.8074
RNASE1	0.775848	4.20733	13.0763	1.40211e-33	5.82398e-32	65.359
CERK	0.642143	1.98556	13.0634	1.58748e-33	6.55221e-32	65.2357
IFI27L2	0.833585	2.02903	13.0389	2.01114e-33	8.26597e-32	65.0008
NLRC5	0.584007	1.21719	13.0375	2.03967e-33	8.36564e-32	64.9869
TSPAN4	0.602375	2.3228	13.0166	2.49548e-33	1.01924e-31	64.7866
NLRP1	0.53803	1.22164	13.0117	2.61459e-33	1.06345e-31	64.7403
KCTD17	0.610546	1.68475	12.9876	3.29822e-33	1.33595e-31	64.5097
SLC16A3	0.514324	1.19404	12.9667	4.03417e-33	1.62731e-31	64.3098
PIM2	0.586195	2.35996	12.9641	4.13609e-33	1.66157e-31	64.285
CALHM2	0.602577	2.11823	12.9386	5.28886e-33	2.10736e-31	64.0409
S100A9	1.34479	3.0884	12.9176	6.47249e-33	2.57373e-31	63.8404
ADA2	0.819902	2.48774	12.9117	6.84566e-33	2.7166e-31	63.7848
MRC1	0.584125	1.02253	12.9082	7.07954e-33	2.80373e-31	63.7514
TAGLN2	0.747121	5.81282	12.8971	7.87851e-33	3.11384e-31	63.6453
BST2	1.22197	4.9092	12.885	8.84938e-33	3.49051e-31	63.5299
TIMP1	1.02378	6.77304	12.8721	1.0014e-32	3.93403e-31	63.4072
AXL	0.769474	2.7884	12.866	1.06172e-32	4.1543e-31	63.3491
PYCARD	0.824311	2.27668	12.8329	1.45783e-32	5.69281e-31	63.0344
CAPG	0.96565	3.84523	12.8227	1.60757e-32	6.26505e-31	62.9373
BTN3A2	0.701254	2.19477	12.7572	3.00887e-32	1.16335e-30	62.3151
ARHGEF6	0.509353	1.49142	12.7535	3.11686e-32	1.20036e-30	62.2801
CADM3	0.523781	0.612909	12.6874	5.8581e-32	2.23407e-30	61.6538
VIM	0.803115	5.77245	12.6625	7.42031e-32	2.81885e-30	61.4192
SPNS2	0.512266	1.33987	12.656	7.89727e-32	2.99423e-30	61.3573
CD40	0.810283	2.35856	12.6541	8.04127e-32	3.04293e-30	61.3394
FPR1	0.563579	0.876992	12.6527	8.14733e-32	3.07711e-30	61.3264
IKBKE	0.503154	1.32106	12.6482	8.50309e-32	3.20529e-30	61.284
CFB	1.12889	1.7042	12.6242	1.06858e-31	4.00491e-30	61.0572
CP	1.236	1.7669	12.5788	1.64413e-31	6.13852e-30	60.6295
VAMP5	0.840302	4.12312	12.5752	1.70129e-31	6.33983e-30	60.5956
FLI1	0.526608	1.10368	12.5675	1.83107e-31	6.81046e-30	60.5227
ST6GALNAC4	0.59006	1.72535	12.5642	1.88909e-31	7.01292e-30	60.4917
RAB31	0.716446	2.56676	12.5609	1.94986e-31	7.21118e-30	60.4603
PLAU	0.754826	2.10706	12.5345	2.50337e-31	9.206e-30	60.2123
LIMD2	0.630489	2.07387	12.5149	3.01431e-31	1.10642e-29	60.028
RCN3	0.778657	2.73782	12.5103	3.14713e-31	1.15301e-29	59.9852
FCER1A	0.77141	1.5121	12.4684	4.67801e-31	1.71066e-29	59.5918
TRIM22	0.819891	2.47349	12.4459	5.7836e-31	2.11101e-29	59.3813
C5AR1	0.665934	1.57141	12.4294	6.75939e-31	2.458e-29	59.2266
MMP9	1.17335	2.18141	12.4204	7.35759e-31	2.67057e-29	59.1424
GIMAP2	0.546625	1.81847	12.4045	8.54484e-31	3.08434e-29	58.994
IER5	0.672824	1.9443	12.337	1.61358e-30	5.76059e-29	58.3632
ARPC1B	0.578614	4.1297	12.3208	1.87869e-30	6.65845e-29	58.2122
CH25H	0.829534	1.33818	12.3104	2.07217e-30	7.33092e-29	58.115
RFTN1	0.678941	2.10218	12.2928	2.44273e-30	8.61075e-29	57.9517
RTP4	0.812496	1.84595	12.2879	2.55925e-30	9.00525e-29	57.9055
GIMAP8	0.531162	1.46569	12.2862	2.59837e-30	9.12649e-29	57.8904
MMP14	0.838711	4.12528	12.2595	3.33919e-30	1.16657e-28	57.6415
PCOLCE	0.817585	3.62429	12.2418	3.94054e-30	1.37176e-28	57.4773
SLFN11	0.589442	1.34771	12.2303	4.38792e-30	1.52208e-28	57.3706
NCOA7	0.919406	2.18248	12.2151	5.05712e-30	1.74493e-28	57.2297
PLEKHA2	0.572771	1.97115	12.2056	5.52743e-30	1.9005e-28	57.1415
CFH	0.723336	1.72235	12.182	6.89296e-30	2.35347e-28	56.9225
PLEKHA4	0.704851	2.66555	12.176	7.28814e-30	2.47544e-28	56.8672
IDO1	0.789097	1.21148	12.1742	7.4154e-30	2.51429e-28	56.85
SULF2	0.698492	2.49968	12.1447	9.76348e-30	3.29332e-28	56.5771
DPYSL2	0.62978	2.43246	12.1345	1.0736e-29	3.61512e-28	56.4829
VPREB3	0.73838	0.817264	12.0858	1.68885e-29	5.65764e-28	56.0334
GPNMB	0.923112	3.38712	12.0545	2.25958e-29	7.53092e-28	55.7446
VNN2	0.765907	1.04177	12.0274	2.90625e-29	9.63693e-28	55.495
APOL3	0.638882	2.56634	12.0231	3.0249e-29	1.00134e-27	55.4553
DRAM1	0.591368	2.21291	11.9872	4.21821e-29	1.39165e-27	55.1254
TMEM51	0.518926	2.65074	11.963	5.27955e-29	1.73304e-27	54.9028
MMP2	0.958246	4.18218	11.915	8.2237e-29	2.67257e-27	54.4632
RBP5	0.568246	1.94278	11.9098	8.63106e-29	2.8003e-27	54.4153
CX3CL1	0.943947	3.45086	11.9076	8.80718e-29	2.85271e-27	54.3952
TREM2	0.793227	2.27728	11.8819	1.11574e-28	3.60205e-27	54.1606
ISLR	0.877327	4.14621	11.8742	1.19779e-28	3.85312e-27	54.0902
PMP22	0.788637	3.29621	11.8741	1.19942e-28	3.85312e-27	54.0889
S100A6	1.03026	6.90512	11.8696	1.24996e-28	4.00888e-27	54.048
ARHGAP45	0.552604	2.27442	11.8511	1.48235e-28	4.74645e-27	53.8788
SERPINF1	1.00839	4.5542	11.8178	2.01317e-28	6.38341e-27	53.5753
STOM	0.808598	4.8324	11.8085	2.19307e-28	6.94261e-27	53.4904
LAYN	0.622867	1.8555	11.7846	2.73093e-28	8.60354e-27	53.2729
PLXND1	0.593597	2.28642	11.763	3.33096e-28	1.04602e-26	53.0759
PTGES	0.85517	2.88833	11.7554	3.5694e-28	1.1191e-26	53.0073
C1orf54	0.626361	2.26393	11.7456	3.90703e-28	1.22299e-26	52.9177
MOXD1	0.911073	2.68146	11.7293	4.53575e-28	1.41302e-26	52.7697
MAP3K8	0.510039	1.0853	11.7232	4.79514e-28	1.48908e-26	52.7146
A2M	0.960786	6.31505	11.7052	5.65344e-28	1.7473e-26	52.5513
AKR1B1	0.714857	2.6886	11.6624	8.35884e-28	2.55919e-26	52.1635
ACKR1	1.0937	3.62203	11.6373	1.05114e-27	3.20321e-26	51.9363
GPR34	0.608825	1.46129	11.5599	2.12421e-27	6.41328e-26	51.2387
UBA7	0.72539	3.13747	11.5344	2.67805e-27	8.03578e-26	51.009
CHI3L2	1.02585	1.05103	11.5025	3.57839e-27	1.06719e-25	50.7217
ABCB1	0.564226	1.3923	11.4525	5.62449e-27	1.66724e-25	50.2733
PLEKHO1	0.639964	2.66367	11.4521	5.64207e-27	1.66992e-25	50.2703
GIMAP6	0.596685	1.83741	11.4478	5.86765e-27	1.73406e-25	50.2314
PLS3	0.678124	2.63634	11.4474	5.89062e-27	1.73822e-25	50.2275
ELF4	0.570324	1.46557	11.4198	7.55293e-27	2.22204e-25	49.9811
ABI3BP	0.530995	1.00573	11.4144	7.92807e-27	2.32541e-25	49.933
SELP	0.667344	2.13414	11.3911	9.78403e-27	2.85694e-25	49.7245
COL16A1	0.742985	3.01346	11.3889	9.97898e-27	2.90952e-25	49.705
GLIS2	0.611527	2.02043	11.3775	1.10608e-26	3.21931e-25	49.6029
CXCL9	1.17853	2.33495	11.3736	1.14575e-26	3.32079e-25	49.568
IRF1	0.782861	2.63568	11.3731	1.15074e-26	3.33033e-25	49.5637
ZFP36L2	0.83941	5.57138	11.3669	1.21683e-26	3.51641e-25	49.5083
HLA-A	0.909382	7.45554	11.3411	1.53407e-26	4.42012e-25	49.2787
CD83	0.562907	2.39046	11.3256	1.76385e-26	5.06726e-25	49.1403
ANP32E	0.609927	2.60712	11.2682	2.95183e-26	8.4183e-25	48.63
CCL21	1.2432	3.02313	11.2589	3.20677e-26	9.13207e-25	48.5479
PSMB10	0.548513	3.51765	11.2329	4.04904e-26	1.14805e-24	48.3167
MRC2	0.711522	3.15329	11.2237	4.39538e-26	1.24445e-24	48.2354
TCN2	0.553264	2.54695	11.2099	4.96995e-26	1.40509e-24	48.1136
MXRA8	0.688371	3.67618	11.2057	5.15894e-26	1.45431e-24	48.0766
MS4A1	0.632758	0.408315	11.2041	5.23567e-26	1.47382e-24	48.062
SLC29A1	0.592415	3.15837	11.1957	5.64389e-26	1.57964e-24	47.9876
RAB32	0.587589	3.18251	11.1908	5.89261e-26	1.6469e-24	47.9448
THY1	0.737969	2.24214	11.1762	6.71248e-26	1.87337e-24	47.8157
RASL11A	0.876353	2.83584	11.1723	6.94919e-26	1.93667e-24	47.7814
RARG	0.599948	2.04666	11.1563	8.01982e-26	2.2161e-24	47.6394
BGN	0.93996	6.54977	11.1453	8.83862e-26	2.43547e-24	47.543
EFEMP2	0.745194	2.80776	11.1442	8.92588e-26	2.45606e-24	47.5333
HOPX	0.583206	1.59211	11.1198	1.10922e-25	3.03932e-24	47.318
ETS1	0.707342	2.77315	11.1037	1.2803e-25	3.50318e-24	47.1758
HLA-B	0.819821	8.18564	11.1027	1.29168e-25	3.52938e-24	47.1671
RAMP3	0.702868	3.53101	11.0947	1.38619e-25	3.78235e-24	47.0971
CXCL1	1.25374	1.83442	11.0859	1.49868e-25	4.07791e-24	47.0198
CCL2	1.34833	3.68285	11.0828	1.54022e-25	4.18512e-24	46.9927
RBM38	0.583451	3.16026	11.0795	1.58671e-25	4.2995e-24	46.9632
STRA6	0.546238	1.01394	11.0657	1.79336e-25	4.84604e-24	46.8419
APOE	1.10967	5.23127	11.0575	1.92837e-25	5.20368e-24	46.77
OAF	0.514873	2.88834	11.0569	1.93816e-25	5.2229e-24	46.765
PSMB8	0.761837	4.67243	11.0386	2.27875e-25	6.08205e-24	46.6046
ANXA2	0.771348	4.52016	11.0274	2.5166e-25	6.70772e-24	46.5062
FHL2	0.80524	3.06271	11.0257	2.55472e-25	6.80007e-24	46.4913
CD207	0.638446	1.17335	10.9749	4.00187e-25	1.05801e-23	46.0466
LHFPL6	0.66783	3.38176	10.9685	4.23574e-25	1.11833e-23	45.9903
UCP2	0.861238	3.28437	10.922	6.3803e-25	1.67549e-23	45.5845
MEOX1	0.534504	1.12547	10.9182	6.5974e-25	1.73018e-23	45.5513
MFAP2	0.608514	1.69056	10.9053	7.38535e-25	1.92393e-23	45.4395
SOCS1	0.607293	1.58739	10.9022	7.58825e-25	1.97153e-23	45.4127
GABRP	1.03657	1.63886	10.8997	7.76019e-25	2.01087e-23	45.3905
CNRIP1	0.526764	1.60777	10.8808	9.16444e-25	2.35602e-23	45.2257
COL8A2	0.659105	1.90052	10.8729	9.82096e-25	2.51818e-23	45.1572
TMEM119	0.766607	2.59311	10.8701	1.006e-24	2.57609e-23	45.1333
GNG11	0.59529	2.59057	10.8444	1.26044e-24	3.21083e-23	44.91
LAPTM4B	0.736208	3.55127	10.8428	1.27836e-24	3.25225e-23	44.896
SFRP2	1.08922	4.02777	10.8363	1.35306e-24	3.42891e-23	44.8397
ELK3	0.534634	2.82876	10.836	1.35629e-24	3.43267e-23	44.8374
SRPX2	0.511199	1.20552	10.8185	1.58145e-24	3.97679e-23	44.6852
PLAUR	0.597306	1.40864	10.8049	1.78026e-24	4.47098e-23	44.5679
IGFBP7	0.767666	7.14818	10.7754	2.30392e-24	5.74922e-23	44.3125
PDGFRB	0.748022	3.41588	10.7311	3.3919e-24	8.42122e-23	43.9294
ANXA6	0.73299	4.35154	10.7201	3.73224e-24	9.23104e-23	43.8347
IFI44	0.8192	2.49016	10.7075	4.16354e-24	1.02589e-22	43.7264
MFGE8	0.721773	3.69432	10.6894	4.87105e-24	1.1942e-22	43.571
TNFAIP3	0.798135	2.68881	10.6773	5.4144e-24	1.32575e-22	43.4662
PECAM1	0.660292	3.19688	10.6663	5.9526e-24	1.45571e-22	43.3724
MMP7	1.60355	4.46515	10.6492	6.90515e-24	1.67817e-22	43.2254
GLT8D2	0.514643	1.61809	10.6488	6.93175e-24	1.68254e-22	43.2216
ECSCR	0.515352	1.54582	10.6123	9.50237e-24	2.29795e-22	42.9092
TMSB4X	0.634796	8.22106	10.6095	9.73965e-24	2.34663e-22	42.8848
CLDN11	0.501773	1.17694	10.6033	1.02796e-23	2.4676e-22	42.8314
MFAP4	0.95896	5.35355	10.58	1.25687e-23	3.0134e-22	42.6323
SYT11	0.641288	2.05511	10.5753	1.30832e-23	3.13291e-22	42.5925
OLFML2B	0.620781	1.67886	10.5668	1.40863e-23	3.369e-22	42.5194
LUM	1.05896	5.24794	10.5615	1.47358e-23	3.52004e-22	42.4748
CMTM3	0.529353	2.86198	10.5546	1.56406e-23	3.73161e-22	42.4157
SERPINA1	0.874142	2.37823	10.5523	1.59577e-23	3.80265e-22	42.3959
MSN	0.712312	4.42066	10.5474	1.66411e-23	3.95585e-22	42.3543
LTF	2.598	5.06418	10.5448	1.70197e-23	4.04094e-22	42.3321
SYNPO	0.689753	2.98578	10.5204	2.09952e-23	4.97878e-22	42.1242
PALD1	0.511776	1.55443	10.4879	2.7763e-23	6.54404e-22	41.8476
AEBP1	0.908192	5.53512	10.4804	2.96315e-23	6.95097e-22	41.7831
SMARCD3	0.584261	2.2622	10.479	2.99743e-23	7.02296e-22	41.7717
VWA5A	0.589806	1.70011	10.4524	3.76443e-23	8.76754e-22	41.5461
PLSCR1	0.669298	2.66002	10.4496	3.85579e-23	8.96963e-22	41.5224
ENG	0.619929	4.49781	10.446	3.97944e-23	9.23531e-22	41.4911
EPB41L2	0.544824	1.75003	10.4402	4.18102e-23	9.69163e-22	41.4422
C16orf89	0.645269	1.1553	10.435	4.36983e-23	1.01054e-21	41.3985
UBE2L6	0.718514	4.82542	10.4175	5.07734e-23	1.17276e-21	41.2499
RENBP	0.687847	1.81596	10.4147	5.20225e-23	1.19878e-21	41.2259
ARID5A	0.76183	2.77444	10.3585	8.40139e-23	1.91122e-21	40.7514
SDS	0.568483	1.11347	10.3573	8.48979e-23	1.92908e-21	40.741
PADI2	0.565949	1.02103	10.3564	8.55363e-23	1.94134e-21	40.7336
CCDC80	0.788366	2.2732	10.3536	8.75988e-23	1.98355e-21	40.71
SAA1	1.57447	2.28688	10.3453	9.40429e-23	2.127e-21	40.6397
GAS6	0.680179	3.98975	10.3451	9.42098e-23	2.12831e-21	40.638
PLK3	0.523175	1.4966	10.3448	9.44535e-23	2.13136e-21	40.6354
CCDC69	0.660535	2.62344	10.3417	9.69906e-23	2.18609e-21	40.6092
BTN3A1	0.500161	2.49348	10.3329	1.0448e-22	2.34408e-21	40.5356
S100A16	0.821655	3.61895	10.2971	1.4161e-22	3.16624e-21	40.2346
RELB	0.547968	2.68841	10.2942	1.45158e-22	3.24186e-21	40.2101
APOC1	1.08211	3.7107	10.2764	1.68821e-22	3.75747e-21	40.0606
LGALS1	0.830941	6.46178	10.2725	1.74552e-22	3.87621e-21	40.0276
TIMP2	0.723969	5.15128	10.2705	1.77487e-22	3.93692e-21	40.0111
LOXL1	0.524376	2.51152	10.2601	1.93956e-22	4.28762e-21	39.9233
RARRES2	0.945844	4.07891	10.2596	1.94706e-22	4.29936e-21	39.9194
MET	0.66033	1.71218	10.2536	2.04824e-22	4.51768e-21	39.8693
CYGB	0.590968	2.28886	10.2173	2.78516e-22	6.10178e-21	39.5651
PDPN	0.636758	1.98464	10.2016	3.18142e-22	6.94658e-21	39.4335
F13A1	0.677533	1.46237	10.1789	3.85174e-22	8.37284e-21	39.2443
CDH11	0.63117	1.70668	10.173	4.04711e-22	8.77802e-21	39.1953
CEBPB	0.64802	3.98806	10.1608	4.48684e-22	9.71024e-21	39.0932
GSN	0.715042	5.03465	10.1406	5.31798e-22	1.14709e-20	38.9251
EMILIN1	0.845066	4.46715	10.1221	6.20994e-22	1.33801e-20	38.7716
SLC40A1	0.720371	3.92881	10.1159	6.54472e-22	1.4055e-20	38.7197
MX1	0.796938	2.11018	10.1155	6.56789e-22	1.40893e-20	38.7162
LAMP3	0.726975	1.32743	10.1047	7.19079e-22	1.53749e-20	38.6265
IFIT3	0.80968	2.18109	10.0997	7.49583e-22	1.59922e-20	38.5854
CCL3	0.688239	1.24781	10.0922	7.98439e-22	1.7016e-20	38.523
SYDE1	0.538262	1.96766	10.0826	8.65385e-22	1.84226e-20	38.4433
NXPH3	0.557417	1.57151	10.0366	1.27223e-21	2.685e-20	38.062
CHRDL2	0.776914	1.4774	10.0105	1.58177e-21	3.32393e-20	37.8466
STEAP3	0.550196	2.29371	10.0028	1.68643e-21	3.53247e-20	37.7832
RND3	0.810521	2.8519	9.99709	1.76848e-21	3.69643e-20	37.7362
PPIC	0.594229	3.23676	9.99312	1.82812e-21	3.81701e-20	37.7034
G0S2	0.680566	2.47444	9.97073	2.20285e-21	4.57502e-20	37.5189
KLF2	0.777077	3.54807	9.9476	2.67002e-21	5.52181e-20	37.3287
GPX8	0.556004	1.79176	9.94116	2.81685e-21	5.81931e-20	37.2757
B2M	0.618292	8.82266	9.92907	3.11412e-21	6.41987e-20	37.1765
CXCL10	1.06789	3.01503	9.91803	3.41311e-21	7.02885e-20	37.0858
PDLIM1	0.702708	4.72184	9.88964	4.31832e-21	8.84645e-20	36.8531
PRRX1	0.669184	2.27969	9.86751	5.1858e-21	1.05682e-19	36.672
CXCL13	1.13426	1.19915	9.86674	5.21889e-21	1.06246e-19	36.6658
EHBP1L1	0.554695	3.17086	9.86256	5.40239e-21	1.09867e-19	36.6316
PRRX2	0.650124	2.1904	9.85676	5.66773e-21	1.15024e-19	36.5841
NNMT	0.901675	3.13542	9.84133	6.43771e-21	1.3038e-19	36.4582
FRZB	0.72565	2.48008	9.83631	6.71029e-21	1.35685e-19	36.4172
CYP24A1	0.512458	0.495594	9.83625	6.71349e-21	1.35685e-19	36.4167
CFTR	0.690486	0.925441	9.82064	7.6359e-21	1.54009e-19	36.2894
AQP1	0.710389	4.74333	9.81614	7.92423e-21	1.5966e-19	36.2527
IL1B	0.517176	0.666105	9.81427	8.04743e-21	1.61975e-19	36.2374
CXCL6	0.603315	0.935354	9.79165	9.69503e-21	1.94537e-19	36.0532
HAAO	0.610346	1.63247	9.7884	9.95717e-21	1.99592e-19	36.0269
DUSP5	1.00066	3.00991	9.77462	1.1152e-20	2.23029e-19	35.9148
DIO2	0.670208	2.28133	9.7719	1.14041e-20	2.27274e-19	35.8927
GSTP1	0.959601	5.18878	9.77036	1.15488e-20	2.29849e-19	35.8802
RBP1	0.614256	1.64972	9.7689	1.16888e-20	2.32397e-19	35.8683
TAP1	0.597089	4.09404	9.76675	1.18967e-20	2.36292e-19	35.8509
ZYX	0.50621	5.16203	9.72782	1.63724e-20	3.23545e-19	35.5351
ARRDC2	0.553567	2.79623	9.71985	1.7476e-20	3.44657e-19	35.4706
DEPP1	0.81727	3.6602	9.71457	1.82479e-20	3.58795e-19	35.4279
S100A8	0.702062	1.2291	9.69617	2.12123e-20	4.1583e-19	35.279
KCNJ8	0.603637	2.01174	9.69384	2.1621e-20	4.23417e-19	35.2602
CD200	0.586929	1.67641	9.69243	2.1871e-20	4.27883e-19	35.2488
ZFP36L1	0.679693	5.49867	9.69106	2.2117e-20	4.32266e-19	35.2377
ECM2	0.510762	1.59363	9.68006	2.41973e-20	4.71511e-19	35.1489
RASSF2	0.565176	2.07754	9.65809	2.8947e-20	5.61825e-19	34.9717
ACSF2	0.597673	1.65729	9.65266	3.02579e-20	5.86685e-19	34.9279
SYK	0.561208	1.99059	9.63849	3.39599e-20	6.57162e-19	34.8138
IFI44L	0.579392	0.902346	9.62998	3.63975e-20	7.03637e-19	34.7452
CXCL17	1.12639	1.86606	9.62161	3.896e-20	7.50948e-19	34.678
RGL1	0.517983	2.15436	9.62097	3.91649e-20	7.54156e-19	34.6728
PRDM1	0.505327	1.19222	9.59733	4.74591e-20	9.12073e-19	34.4829
IFITM2	0.645353	5.06076	9.5644	6.19932e-20	1.1821e-18	34.2188
ELN	0.802466	3.602	9.56253	6.29387e-20	1.19896e-18	34.2039
CHI3L1	0.731739	1.3899	9.55635	6.6167e-20	1.25801e-18	34.1544
SLC34A2	0.752313	0.840098	9.54863	7.04363e-20	1.33788e-18	34.0926
IER3	0.983864	3.64275	9.54806	7.07591e-20	1.34271e-18	34.0881
PAMR1	0.653571	2.43152	9.50544	9.98566e-20	1.87485e-18	33.7476
CAVIN3	0.709488	2.61372	9.50351	1.01428e-19	1.90252e-18	33.7322
FBLN5	0.694496	3.20779	9.49721	1.06715e-19	1.99595e-18	33.682
CLIC6	0.617012	1.63494	9.49393	1.09573e-19	2.04745e-18	33.6559
ANKRD35	0.517296	1.33333	9.47886	1.23719e-19	2.30299e-18	33.5359
CCL23	0.546446	0.955278	9.47029	1.32561e-19	2.46523e-18	33.4677
COL8A1	0.758088	2.19431	9.4318	1.80621e-19	3.33995e-18	33.1619
ODF3B	0.707505	2.55744	9.39676	2.39227e-19	4.40285e-18	32.8843
B3GNT3	0.723433	1.04616	9.39071	2.511e-19	4.61703e-18	32.8364
ADGRE5	0.516943	2.76697	9.37997	2.73633e-19	5.0172e-18	32.7515
SCARA3	0.707143	2.88113	9.3701	2.96088e-19	5.41877e-18	32.6736
CRABP2	1.033	3.51912	9.35521	3.335e-19	6.08637e-18	32.556
SPOCK2	0.79855	2.19081	9.34277	3.68303e-19	6.69653e-18	32.4579
SOD2	0.682007	4.1636	9.34257	3.68886e-19	6.70092e-18	32.4564
SECTM1	0.74936	2.67834	9.33256	3.99541e-19	7.24431e-18	32.3775
CLEC14A	0.532146	2.69825	9.32067	4.39274e-19	7.92801e-18	32.2838
OLFML3	0.759972	3.69507	9.31745	4.5068e-19	8.11888e-18	32.2585
MATN2	0.707623	3.7885	9.30044	5.1598e-19	9.26963e-18	32.1248
PTGER2	0.569231	1.68377	9.29545	5.36902e-19	9.63665e-18	32.0855
ACSL4	0.50849	1.97459	9.28988	5.61166e-19	1.00445e-17	32.0419
CNN2	0.600929	4.35468	9.26613	6.77663e-19	1.20745e-17	31.8555
SULF1	0.81192	3.03673	9.25722	7.27251e-19	1.29463e-17	31.7858
POSTN	0.84271	2.96236	9.2499	7.70717e-19	1.36951e-17	31.7284
ITGB6	0.592131	1.21029	9.24968	7.72057e-19	1.37065e-17	31.7267
TSPAN7	0.564477	2.21601	9.24548	7.98182e-19	1.41574e-17	31.6939
IL33	0.659933	2.59202	9.23842	8.44119e-19	1.49451e-17	31.6386
GADD45A	0.590693	3.06925	9.23618	8.59174e-19	1.51842e-17	31.6211
PROM1	0.560291	0.675664	9.22038	9.73585e-19	1.71442e-17	31.4976
CCND2	0.672709	2.64505	9.21301	1.03197e-18	1.81396e-17	31.4401
C4B	0.808696	1.76399	9.21259	1.03547e-18	1.81849e-17	31.4368
FBLN1	0.874262	4.95414	9.20699	1.08228e-18	1.89729e-17	31.3931
ADAMTS2	0.545751	1.33616	9.20318	1.1153e-18	1.94881e-17	31.3634
CXCL2	1.15071	1.77572	9.20314	1.11566e-18	1.94881e-17	31.3631
CTHRC1	0.786416	1.77969	9.19335	1.20533e-18	2.10357e-17	31.2867
LAMA4	0.529731	1.96724	9.19239	1.21448e-18	2.11766e-17	31.2793
COL1A2	0.826843	5.34794	9.18416	1.29602e-18	2.25782e-17	31.2151
PI3	1.15608	2.02872	9.17832	1.357e-18	2.35985e-17	31.1697
RAB34	0.670251	3.41604	9.17309	1.4142e-18	2.45496e-17	31.1289
LTBP2	0.698082	2.95426	9.16577	1.49805e-18	2.59822e-17	31.072
COL18A1	0.515346	3.59641	9.1652	1.5048e-18	2.60761e-17	31.0676
RGS16	0.701035	1.49059	9.15731	1.60125e-18	2.76983e-17	31.0062
DACT3	0.564992	1.74842	9.15667	1.60939e-18	2.78146e-17	31.0012
QSOX1	0.572402	3.17124	9.14825	1.71956e-18	2.95879e-17	30.9358
TUBA1A	0.654266	4.71173	9.14502	1.76389e-18	3.03241e-17	30.9107
PTGS1	0.649556	1.51451	9.12761	2.02249e-18	3.46479e-17	30.7756
SNX7	0.51653	2.39185	9.12424	2.07666e-18	3.54828e-17	30.7495
THBS2	0.839617	2.37133	9.09479	2.61616e-18	4.45066e-17	30.5214
APOBEC3C	0.797032	2.94867	9.09031	2.70975e-18	4.60587e-17	30.4867
GJA4	0.523446	2.12749	9.08126	2.90866e-18	4.93111e-17	30.4168
CSDC2	0.564655	1.60781	9.06931	3.1936e-18	5.39547e-17	30.3245
IFI27	0.713624	2.3669	9.01431	4.9055e-18	8.18169e-17	29.9008
COL6A3	0.738207	3.09509	8.99414	5.7388e-18	9.5471e-17	29.7459
OLFML1	0.537188	1.63447	8.98256	6.27936e-18	1.04286e-16	29.657
DPYD	0.523992	1.70033	8.97042	6.89991e-18	1.14108e-16	29.564
PDGFRA	0.52159	1.35337	8.96169	7.38358e-18	1.21798e-16	29.4971
ADGRL4	0.51157	2.24085	8.93493	9.08455e-18	1.49102e-16	29.2925
SAA2	0.817794	0.701184	8.92935	9.48512e-18	1.55546e-16	29.2499
NR2F1	0.626174	3.26512	8.92908	9.50525e-18	1.55746e-16	29.2478
NUAK1	0.519811	1.64215	8.91891	1.0283e-17	1.68068e-16	29.1701
CCL20	0.612272	0.779889	8.91353	1.07196e-17	1.75057e-16	29.1291
EFEMP1	0.730143	3.35704	8.90951	1.10576e-17	1.80426e-16	29.0985
FAIM2	0.507849	1.50069	8.89743	1.21389e-17	1.97576e-16	29.0064
SMIM10	0.555614	1.97434	8.89529	1.23406e-17	2.00692e-16	28.9901
COL5A1	0.644135	2.70461	8.88987	1.28676e-17	2.08568e-16	28.9489
AHR	0.610095	2.46596	8.87887	1.40064e-17	2.26463e-16	28.8652
PRELP	0.763912	4.24527	8.86215	1.59317e-17	2.56112e-16	28.7381
ARHGDIB	0.712783	4.9114	8.85139	1.73062e-17	2.77523e-16	28.6564
CD93	0.602381	2.79202	8.83874	1.90731e-17	3.04609e-16	28.5605
IFI35	0.508906	4.26343	8.82822	2.06788e-17	3.29715e-16	28.4807
FOXC1	0.519973	2.12032	8.82061	2.1922e-17	3.47836e-16	28.4231
TRIP6	0.597544	3.64235	8.80843	2.40675e-17	3.80644e-16	28.331
TSPAN2	0.572761	2.13246	8.79421	2.6837e-17	4.22737e-16	28.2235
ROBO1	0.548386	2.01014	8.75278	3.68336e-17	5.76952e-16	27.9111
CLU	0.81274	5.42646	8.73145	4.33367e-17	6.76108e-16	27.7507
KIRREL1	0.506255	1.79044	8.70618	5.25265e-17	8.14286e-16	27.561
IFIT2	0.554352	1.61	8.70471	5.31166e-17	8.22781e-16	27.55
LGALS3BP	0.813103	6.00278	8.70185	5.42825e-17	8.40176e-16	27.5285
CCN2	0.950073	6.37524	8.69114	5.88866e-17	9.0928e-16	27.4482
HEPH	0.524778	1.71323	8.66125	7.38661e-17	1.13431e-15	27.2247
CD248	0.58614	2.61734	8.65339	7.83976e-17	1.20013e-15	27.166
HOXD9	0.545562	1.97022	8.64263	8.50467e-17	1.3009e-15	27.0857
CHST15	0.50213	1.79863	8.63842	8.77985e-17	1.34194e-15	27.0543
CCDC8	0.576901	1.7906	8.62841	9.46952e-17	1.44397e-15	26.9797
MXRA5	0.597091	2.25325	8.60683	1.11443e-16	1.68752e-15	26.8191
HLA-DQA2	1.00125	2.38413	8.60205	1.15533e-16	1.74508e-15	26.7835
LXN	0.704409	3.60498	8.60121	1.16264e-16	1.75238e-15	26.7773
PLP2	0.585594	4.76442	8.60008	1.17262e-16	1.76607e-15	26.7689
ITGB4	0.765381	3.20089	8.58995	1.26566e-16	1.90472e-15	26.6936
COL6A1	0.677777	4.96448	8.58521	1.31161e-16	1.97235e-15	26.6584
ATP1B1	0.673975	4.18006	8.5847	1.31659e-16	1.97832e-15	26.6547
CEACAM6	0.603219	0.974503	8.57599	1.4058e-16	2.10913e-15	26.59
PODN	0.678251	2.98477	8.56673	1.50721e-16	2.25436e-15	26.5214
PIGR	1.59548	3.76209	8.55159	1.68876e-16	2.51629e-15	26.4092
GJA1	0.750234	4.4111	8.5467	1.75184e-16	2.60434e-15	26.373
HTRA3	0.679008	2.82789	8.53282	1.94394e-16	2.87898e-15	26.2705
APOL6	0.539102	2.63393	8.53136	1.96546e-16	2.90644e-15	26.2596
LY6E	0.633285	5.15151	8.51381	2.24137e-16	3.29948e-15	26.1301
RAMP2	0.527723	3.47606	8.50415	2.40937e-16	3.54412e-15	26.0588
COL14A1	0.713869	2.56417	8.501	2.46675e-16	3.62581e-15	26.0356
ICAM1	0.670972	2.66543	8.49429	2.5937e-16	3.80669e-15	25.9861
MRGPRF	0.732373	3.20844	8.48488	2.78253e-16	4.06856e-15	25.9169
FAM167B	0.507989	2.76074	8.47686	2.95415e-16	4.30663e-15	25.8579
LRRC32	0.5287	2.7674	8.47063	3.09468e-16	4.49476e-15	25.8121
SPSB1	0.559465	2.75505	8.44573	3.72516e-16	5.3706e-15	25.6293
IGFBP3	0.7006	4.20818	8.43258	4.10789e-16	5.89631e-15	25.5329
CCDC3	0.643619	2.47639	8.4225	4.42732e-16	6.33622e-15	25.4591
BDH2	0.503005	2.18059	8.42206	4.44169e-16	6.35214e-15	25.4559
SSC5D	0.518846	1.49057	8.40922	4.88587e-16	6.96192e-15	25.3619
MAN1A1	0.590063	2.73804	8.40763	4.94381e-16	7.03936e-15	25.3503
CXCL12	0.60431	2.33549	8.38185	5.98417e-16	8.47751e-15	25.1621
SPARC	0.709225	6.34779	8.3604	7.01266e-16	9.90582e-15	25.0058
SOCS3	1.15256	4.28328	8.36007	7.0299e-16	9.92302e-15	25.0034
COL15A1	0.654309	3.40228	8.35808	7.13361e-16	1.00621e-14	24.9889
CCL4L2	0.607861	1.16934	8.35106	7.51336e-16	1.05825e-14	24.9378
VCAN	0.654676	1.55587	8.32174	9.32604e-16	1.30792e-14	24.7249
COL3A1	0.831467	5.64054	8.31183	1.00315e-15	1.40484e-14	24.653
HTRA1	0.507184	4.58965	8.30547	1.05123e-15	1.47007e-14	24.6069
COL1A1	0.854919	5.24348	8.2934	1.14866e-15	1.60174e-14	24.5196
HEYL	0.576213	2.6822	8.28458	1.22552e-15	1.70527e-14	24.4557
MARVELD1	0.562852	3.5348	8.28318	1.2382e-15	1.72168e-14	24.4456
DCN	0.774499	3.65725	8.27976	1.26967e-15	1.76169e-14	24.4209
TGFBR2	0.604669	3.80541	8.27362	1.3281e-15	1.84145e-14	24.3765
GATA3	0.696768	1.7288	8.25744	1.49522e-15	2.06732e-14	24.2598
GEM	0.724847	2.67518	8.24016	1.69678e-15	2.33609e-14	24.1352
TWIST2	0.533219	1.6744	8.2318	1.80367e-15	2.48151e-14	24.075
STEAP2	-0.549226	6.29713	-8.22088	1.95339e-15	2.6762e-14	23.9965
CXCL3	0.525581	0.592762	8.21765	1.99987e-15	2.73796e-14	23.9733
FBN1	0.53696	1.89616	8.21608	2.02292e-15	2.76758e-14	23.962
TNC	0.722384	3.33991	8.20054	2.26567e-15	3.0889e-14	23.8504
C1QTNF1	0.589566	2.60539	8.18782	2.48543e-15	3.37908e-14	23.7592
TPSAB1	0.712159	2.5525	8.18461	2.54423e-15	3.45182e-14	23.7362
CPXM1	0.683832	1.95872	8.16407	2.95382e-15	3.99368e-14	23.5892
CSTA	0.77172	2.04834	8.15837	3.0785e-15	4.15938e-14	23.5485
FBLN2	0.739858	3.25872	8.15442	3.16798e-15	4.27143e-14	23.5202
WFDC2	1.16732	4.05699	8.14664	3.35189e-15	4.51317e-14	23.4647
TUBB6	0.520747	3.2914	8.14133	3.48348e-15	4.6839e-14	23.4268
TINAGL1	0.552537	2.72526	8.13068	3.76293e-15	5.04579e-14	23.3508
COL6A2	0.628011	5.93706	8.13044	3.76931e-15	5.05088e-14	23.3491
NES	0.590334	3.42124	8.12342	3.96575e-15	5.30321e-14	23.2991
TGM2	0.776871	5.33325	8.1134	4.26382e-15	5.68625e-14	23.2277
NEDD4L	-0.54121	4.70682	-8.10493	4.53302e-15	6.02473e-14	23.1674
LEF1	0.529069	1.68831	8.09853	4.74746e-15	6.30118e-14	23.1219
ID1	0.977693	4.65819	8.09762	4.7787e-15	6.33834e-14	23.1155
COPZ2	0.554121	2.7111	8.09501	4.86954e-15	6.44317e-14	23.0969
PDGFC	0.509981	2.27506	8.08205	5.34669e-15	7.05821e-14	23.0049
EHD2	0.619432	4.01081	8.04599	6.93057e-15	9.09388e-14	22.7494
SLC24A3	0.521563	2.16864	8.01946	8.38432e-15	1.09427e-13	22.562
SFRP1	0.723852	3.8656	8.01807	8.46842e-15	1.10377e-13	22.5522
COL4A2	0.644672	4.88849	8.00415	9.35571e-15	1.21296e-13	22.4541
PLTP	0.727608	4.06841	7.99419	1.00472e-14	1.29744e-13	22.3839
FZD7	0.539547	3.0802	7.98281	1.08978e-14	1.40359e-13	22.3039
TAMALIN	0.521816	2.13826	7.98269	1.09078e-14	1.40395e-13	22.303
AMIGO2	0.537766	1.73554	7.96117	1.27179e-14	1.62729e-13	22.1519
INMT	0.62754	2.82101	7.95655	1.3144e-14	1.67961e-13	22.1195
HSD11B1	0.538141	1.58057	7.95501	1.32889e-14	1.69703e-13	22.1087
RBPMS	0.556633	2.97113	7.90705	1.86881e-14	2.36184e-13	21.7732
CDH3	0.641779	2.78813	7.90331	1.91907e-14	2.42223e-13	21.7471
PDZK1IP1	1.05984	3.54726	7.87849	2.2879e-14	2.86373e-13	21.5741
LIF	0.590546	1.1821	7.87349	2.37027e-14	2.96117e-13	21.5393
TNFRSF18	0.517911	1.31243	7.8569	2.66493e-14	3.31237e-13	21.424
GPX3	0.773656	4.19595	7.84438	2.91106e-14	3.60863e-13	21.3371
FOXF1	0.610273	2.47016	7.8349	3.11233e-14	3.84647e-13	21.2714
EPHA2	0.595034	1.83652	7.83178	3.18144e-14	3.9294e-13	21.2498
CPA3	0.692738	2.51961	7.82461	3.34608e-14	4.12494e-13	21.2001
ARL4D	0.547026	2.02862	7.81576	3.56121e-14	4.38462e-13	21.1388
DDR2	0.50688	2.03339	7.80471	3.84882e-14	4.72682e-13	21.0624
S100B	0.532885	1.15117	7.79706	4.06119e-14	4.97827e-13	21.0096
GSDMD	0.648734	3.23673	7.78533	4.40967e-14	5.38519e-13	20.9286
PTGDS	1.00674	5.52674	7.77985	4.58217e-14	5.58539e-13	20.8909
CLIP3	0.575094	2.74113	7.77807	4.63973e-14	5.65204e-13	20.8786
PDLIM7	0.627616	4.10605	7.77726	4.66602e-14	5.68053e-13	20.8731
CPXM2	0.628559	2.48012	7.74735	5.75221e-14	6.94239e-13	20.6673
VWF	0.534577	3.75114	7.73536	6.25495e-14	7.53521e-13	20.5849
LCN2	1.39695	3.68497	7.71678	7.11988e-14	8.54561e-13	20.4575
CHIT1	0.644273	0.979579	7.7046	7.74995e-14	9.26889e-13	20.3742
FXYD6	0.558087	2.05502	7.69644	8.20278e-14	9.78532e-13	20.3183
RGCC	0.589306	3.94709	7.6815	9.09977e-14	1.08289e-12	20.2163
ETS2	0.653371	4.15637	7.6813	9.11246e-14	1.08375e-12	20.2149
KRT23	0.836424	1.86596	7.66	1.05627e-13	1.24788e-12	20.0697
BMP4	0.505744	2.02591	7.65697	1.0787e-13	1.27284e-12	20.0491
TMEM200B	0.551379	2.01473	7.65193	1.11703e-13	1.31648e-12	20.0148
EDNRA	0.599913	2.85791	7.64186	1.19765e-13	1.40811e-12	19.9463
ASPN	0.689435	2.39149	7.64031	1.21055e-13	1.42242e-12	19.9357
ASB2	0.533076	1.74217	7.6381	1.22916e-13	1.44341e-12	19.9207
FN1	0.713614	4.10574	7.63792	1.2307e-13	1.44436e-12	19.9195
LAMB1	0.563203	2.93479	7.6143	1.44875e-13	1.69315e-12	19.7592
DUSP2	0.707123	2.57372	7.6141	1.45068e-13	1.6944e-12	19.7579
CCL18	0.701864	1.42991	7.61332	1.45858e-13	1.7026e-12	19.7525
FDCSP	0.506324	0.327649	7.59521	1.6524e-13	1.91969e-12	19.6299
GPRC5A	0.688571	2.2413	7.59213	1.68776e-13	1.95844e-12	19.6091
C4A	0.646856	1.61481	7.55116	2.2362e-13	2.56893e-12	19.3326
MXRA7	0.52597	3.01663	7.53941	2.42368e-13	2.77292e-12	19.2535
SLC2A3	0.597974	2.24736	7.53527	2.49338e-13	2.84933e-12	19.2256
ID3	0.693731	4.65705	7.518	2.80575e-13	3.19324e-12	19.1097
KANK2	0.524596	3.90532	7.49852	3.20466e-13	3.63666e-12	18.9791
RHOV	0.739888	2.82906	7.48653	3.47762e-13	3.93727e-12	18.8988
LTBP1	0.588202	3.80623	7.4747	3.76919e-13	4.25753e-12	18.8197
CXCL5	0.530509	0.507143	7.47104	3.86413e-13	4.35723e-12	18.7953
COL5A2	0.581082	2.28069	7.46393	4.05542e-13	4.55978e-12	18.7478
C7	0.839927	3.41952	7.44391	4.64566e-13	5.19061e-12	18.6144
RCAN2	0.540745	2.50173	7.43246	5.02057e-13	5.59035e-12	18.5381
CCN1	0.868569	5.84233	7.42471	5.29104e-13	5.88147e-12	18.4866
ECRG4	0.705625	2.5246	7.42085	5.43103e-13	6.02339e-12	18.461
THBD	0.558535	2.27352	7.4172	5.56673e-13	6.15644e-12	18.4367
TAGLN	0.787152	7.68919	7.41179	5.77412e-13	6.375e-12	18.4008
AOC3	0.635365	3.75095	7.40894	5.88625e-13	6.49513e-12	18.3819
CTF1	0.535728	2.1306	7.39051	6.66622e-13	7.3351e-12	18.2597
VTCN1	0.519782	0.893757	7.37016	7.64541e-13	8.37485e-12	18.1252
KRT7	1.02519	3.03668	7.36817	7.74861e-13	8.48315e-12	18.112
S100A14	0.763775	1.82743	7.35817	8.28744e-13	9.04774e-12	18.046
MUC1	0.815621	2.31056	7.3484	8.84977e-13	9.64014e-12	17.9815
KRT17	1.23584	4.97852	7.32997	1.0014e-12	1.0866e-11	17.8602
DKK3	0.608172	3.66288	7.32205	1.05595e-12	1.14263e-11	17.8081
SLC45A3	-0.640596	8.80327	-7.30114	1.21448e-12	1.30766e-11	17.6709
CAVIN1	0.585955	6.11799	7.29919	1.23041e-12	1.32408e-11	17.6581
MBOAT2	-0.539786	4.43674	-7.29612	1.25587e-12	1.34999e-11	17.638
RRAD	0.655421	1.93751	7.29376	1.27583e-12	1.3692e-11	17.6225
KCTD12	0.51394	3.35956	7.29181	1.29259e-12	1.38641e-11	17.6097
SPON1	0.584647	2.10045	7.26666	1.52844e-12	1.63223e-11	17.4452
ANGPTL2	0.573438	3.09305	7.25976	1.6003e-12	1.70339e-11	17.4001
CRIP2	0.623205	3.82882	7.23237	1.91961e-12	2.02782e-11	17.2216
FIBIN	0.608327	2.70483	7.22833	1.97181e-12	2.08072e-11	17.1953
SELENOM	0.616661	4.41724	7.21955	2.08995e-12	2.19945e-11	17.1382
INHBA	0.501855	1.15301	7.21376	2.17162e-12	2.28417e-11	17.1006
TGFB1I1	0.583173	2.91242	7.20227	2.34316e-12	2.45667e-11	17.026
KLK3	-0.566849	11.8374	-7.18607	2.60775e-12	2.72678e-11	16.921
SPARCL1	0.645155	6.52591	7.16199	3.05642e-12	3.17725e-11	16.7653
S100A2	0.79641	2.04793	7.16103	3.0758e-12	3.1957e-11	16.7591
STAT1	0.536711	4.68366	7.16063	3.08381e-12	3.20062e-11	16.7565
ATP2B4	0.602042	3.08282	7.13215	3.71872e-12	3.83516e-11	16.5729
TCEAL2	0.662631	2.43801	7.11478	4.16714e-12	4.27958e-11	16.4613
EPHA3	0.604351	2.47655	7.10813	4.35275e-12	4.46316e-11	16.4186
DKK1	0.642574	1.32444	7.09881	4.62638e-12	4.73381e-11	16.3588
COX7A1	0.688687	3.24991	7.09141	4.85543e-12	4.95264e-11	16.3114
IRAG1	0.586581	2.74193	7.07054	5.5639e-12	5.66054e-11	16.1778
WFDC1	0.5355	2.03499	7.06928	5.60986e-12	5.70433e-11	16.1698
CNTN1	0.543598	1.93578	7.06695	5.69568e-12	5.7836e-11	16.1549
FILIP1L	0.648732	2.83587	7.06044	5.94232e-12	6.01737e-11	16.1133
ANTXR1	0.587032	3.49601	7.05847	6.01914e-12	6.08885e-11	16.1007
ACTA2	0.749466	7.76177	7.04293	6.65914e-12	6.69129e-11	16.0017
THBS1	0.787341	4.02511	7.02983	7.25071e-12	7.24109e-11	15.9183
IGFBP6	0.753286	4.30496	7.02855	7.31122e-12	7.29779e-11	15.9101
FST	0.507008	1.68582	7.01515	7.975e-12	7.93202e-11	15.8249
PCOLCE2	0.538388	1.69748	7.00793	8.35665e-12	8.29475e-11	15.7791
LTBP4	0.588054	4.69013	6.98928	9.42777e-12	9.3201e-11	15.6609
TMEM121B	-0.543676	2.58515	-6.98122	9.93113e-12	9.78311e-11	15.61
CLDN1	0.725425	3.02725	6.92062	1.46663e-11	1.4261e-10	15.2279
AC007906.2	0.710348	1.72907	6.89314	1.74867e-11	1.6911e-10	15.0557
EDN1	0.588135	2.0296	6.88664	1.82275e-11	1.761e-10	15.015
DPYSL3	0.513102	4.60585	6.86729	2.06235e-11	1.98291e-10	14.8941
CLDN5	0.529891	2.24756	6.86172	2.13676e-11	2.0512e-10	14.8594
C11orf96	0.744732	3.23074	6.85214	2.27117e-11	2.17489e-10	14.7996
SFRP4	0.862917	3.85071	6.8507	2.29208e-11	2.19385e-10	14.7906
IFIT1	0.582566	1.89793	6.84467	2.38162e-11	2.27177e-10	14.7531
PLN	0.628873	2.95876	6.83869	2.4738e-11	2.35511e-10	14.7159
OAS1	0.554758	2.19089	6.82622	2.67756e-11	2.54044e-10	14.6384
PLEKHH1	-0.510486	3.37945	-6.8136	2.90068e-11	2.7468e-10	14.5601
SLC7A5	0.518388	1.90652	6.77485	3.70534e-11	3.48746e-10	14.3204
ITGA7	0.517038	2.59803	6.77482	3.70601e-11	3.48746e-10	14.3202
NGFR	0.540186	2.20749	6.74867	4.36937e-11	4.09006e-10	14.159
RASL12	0.613115	3.29386	6.74417	4.49455e-11	4.20523e-10	14.1314
PDE5A	0.585704	2.69062	6.74233	4.54685e-11	4.24605e-10	14.1201
CYP27A1	0.802608	3.60624	6.7416	4.56786e-11	4.26362e-10	14.1156
F2R	0.553874	2.98663	6.7376	4.68406e-11	4.36792e-10	14.091
TNFRSF12A	0.625699	3.01467	6.73115	4.87742e-11	4.53742e-10	14.0514
SNCG	0.654216	2.91342	6.71302	5.46451e-11	5.05712e-10	13.9402
CXCL8	0.641075	1.53109	6.68554	6.48852e-11	5.96249e-10	13.7721
RPL39L	0.509914	2.20683	6.66748	7.26158e-11	6.63857e-10	13.662
SPOCK1	-0.665428	6.01852	-6.66501	7.37373e-11	6.73796e-10	13.647
MSRB3	0.568627	3.18667	6.66056	7.58109e-11	6.91452e-10	13.6199
TCIRG1	0.505792	3.53245	6.65943	7.63429e-11	6.95656e-10	13.613
PDLIM4	0.51905	2.81372	6.6579	7.70754e-11	7.01677e-10	13.6037
PALLD	0.549926	4.17351	6.6553	7.83291e-11	7.12758e-10	13.5879
PPP1R14A	0.622855	3.06621	6.65283	7.95447e-11	7.22811e-10	13.5728
SGCA	0.542824	2.15069	6.64216	8.49956e-11	7.69483e-10	13.508
CES1	0.643063	2.96841	6.63536	8.86553e-11	8.01133e-10	13.4668
LIMS2	0.529654	2.68797	6.62783	9.28928e-11	8.37491e-10	13.4211
ASS1	0.560848	4.39784	6.60931	1.04179e-10	9.34502e-10	13.309
OGN	0.646418	2.88148	6.60877	1.0453e-10	9.37223e-10	13.3057
TPSB2	0.666043	2.54823	6.60268	1.08537e-10	9.71814e-10	13.2689
COMP	1.02754	3.3812	6.59901	1.11028e-10	9.93211e-10	13.2467
HPN	-0.587989	6.11747	-6.59629	1.12905e-10	1.00908e-09	13.2303
TNS1	0.64125	4.27277	6.58834	1.18582e-10	1.05692e-09	13.1824
MCAM	0.508401	3.26349	6.58405	1.21767e-10	1.08383e-09	13.1565
KLF10	0.573504	3.36118	6.57616	1.27828e-10	1.13468e-09	13.109
OLFM4	1.39388	3.43918	6.56992	1.32839e-10	1.17702e-09	13.0714
PTGIS	0.54428	2.50596	6.54429	1.55496e-10	1.37156e-09	12.9174
NTN4	0.610082	3.70589	6.53771	1.61899e-10	1.42419e-09	12.878
LMOD1	0.720712	5.02356	6.53119	1.68497e-10	1.47625e-09	12.8389
LAMB3	0.822769	2.94392	6.50915	1.92819e-10	1.67808e-09	12.7072
COL4A1	0.560596	4.26325	6.48551	2.22738e-10	1.92901e-09	12.5662
GREB1	-0.6169	3.82512	-6.3868	4.04894e-10	3.43127e-09	11.9824
DEFB1	0.807306	2.34437	6.37758	4.27983e-10	3.61843e-09	11.9283
AREG	0.504397	1.05797	6.36921	4.50069e-10	3.80024e-09	11.8792
MAP1B	0.522201	2.79516	6.36791	4.53582e-10	3.82659e-09	11.8716
FLRT3	0.583899	1.82506	6.35985	4.76081e-10	4.00949e-09	11.8243
EGR2	0.681432	2.4998	6.35617	4.86684e-10	4.09526e-09	11.8028
BEND4	-0.55387	2.55249	-6.34913	5.07661e-10	4.26627e-09	11.7616
MYL9	0.747924	7.86091	6.32724	5.78671e-10	4.82983e-09	11.6338
FLNA	0.704135	6.87112	6.32196	5.97197e-10	4.98021e-09	11.603
LGALS3	0.564752	5.24285	6.29753	6.90824e-10	5.72682e-09	11.4609
FASN	-0.58139	7.04676	-6.27979	7.67637e-10	6.34476e-09	11.358
MYOF	0.534006	3.11841	6.24747	9.29664e-10	7.62597e-09	11.1712
MCCC2	-0.68121	5.87961	-6.21343	1.13639e-09	9.21738e-09	10.9753
KCNMB1	0.536152	2.49685	6.20372	1.20323e-09	9.74338e-09	10.9196
ITM2A	0.597912	2.72825	6.20228	1.21342e-09	9.81774e-09	10.9114
BHLHE40	0.64503	4.98868	6.20221	1.21397e-09	9.81813e-09	10.9109
CYP4B1	0.591679	1.60163	6.19751	1.24794e-09	1.00763e-08	10.884
ADM	0.538099	2.25476	6.18158	1.37023e-09	1.10136e-08	10.7929
ITGA5	0.510675	3.28566	6.17797	1.39957e-09	1.12369e-08	10.7722
ABCC4	-0.6397	6.12101	-6.17535	1.42117e-09	1.14044e-08	10.7573
CXCL11	0.613838	2.058	6.17116	1.45649e-09	1.16734e-08	10.7333
ADGRA2	0.5614	3.35626	6.17075	1.45997e-09	1.16965e-08	10.731
GPX2	0.570362	1.35082	6.16298	1.52792e-09	1.22059e-08	10.6866
CEBPD	0.62072	4.91173	6.1535	1.61497e-09	1.28646e-08	10.6326
NEXN	0.539965	2.8584	6.12195	1.94098e-09	1.53391e-08	10.4534
IL6	0.579296	1.02284	6.08701	2.37731e-09	1.85855e-08	10.2558
FEV	-0.691236	2.96537	-6.08512	2.40352e-09	1.87715e-08	10.2451
CXCL14	0.870746	3.70199	6.06242	2.74042e-09	2.13175e-08	10.1173
RDH11	-0.53709	7.88234	-6.04286	3.06743e-09	2.37668e-08	10.0075
CEACAM1	0.544937	2.55544	6.03269	3.25225e-09	2.50697e-08	9.95052
THBS4	0.750172	3.5679	6.0244	3.41089e-09	2.621e-08	9.90414
TRIM29	0.703093	2.36177	5.98182	4.35258e-09	3.3031e-08	9.66675
NFKBIZ	0.537609	2.13477	5.98124	4.36715e-09	3.31287e-08	9.6635
JUNB	0.749113	6.99221	5.98066	4.38141e-09	3.3224e-08	9.66032
TPM2	0.711508	6.67489	5.93118	5.80581e-09	4.36865e-08	9.38634
IGFBP5	0.545532	6.03699	5.92785	5.91672e-09	4.44868e-08	9.36793
SCUBE2	0.807714	3.32093	5.88943	7.35174e-09	5.46672e-08	9.15665
PDLIM5	-0.613768	6.65251	-5.87901	7.79585e-09	5.7772e-08	9.09959
TNS4	0.699477	2.19133	5.82332	1.06536e-08	7.76551e-08	8.79589
PTPRN2	-0.552709	5.0783	-5.80529	1.17809e-08	8.55217e-08	8.6981
CAV1	0.51001	3.78985	5.74416	1.65374e-08	1.17821e-07	8.36852
SPOCK3	0.549061	2.71392	5.73494	1.74006e-08	1.23271e-07	8.31909
ISG15	0.779434	4.97071	5.71919	1.89782e-08	1.33653e-07	8.23479
SELE	0.688875	1.85597	5.66379	2.57138e-08	1.79282e-07	7.93984
CFD	0.645601	3.61093	5.66233	2.59198e-08	1.80589e-07	7.93209
HSPB7	0.503764	2.23342	5.57427	4.17896e-08	2.83584e-07	7.46859
SLC26A4	0.646835	1.8812	5.55414	4.65732e-08	3.13436e-07	7.36348
CRYAB	0.565904	3.68738	5.50653	6.00947e-08	3.98967e-07	7.11635
S100P	0.841123	2.53509	5.48078	6.89295e-08	4.53595e-07	6.98341
SLC5A1	0.625311	2.33118	5.44839	8.18441e-08	5.33377e-07	6.81702
FABP3	0.521301	3.44857	5.44127	8.49832e-08	5.53097e-07	6.78057
SLPI	0.886125	4.41911	5.42596	9.21355e-08	5.96867e-07	6.7023
PGM5	0.632062	3.58509	5.37963	1.17521e-07	7.50875e-07	6.46667
CNN1	0.664729	6.61266	5.36667	1.25758e-07	8.00109e-07	6.4011
DES	0.733866	8.45881	5.3427	1.42504e-07	9.02538e-07	6.28013
ITGA8	0.546681	2.34209	5.29514	1.82352e-07	1.14161e-06	6.04161
ID4	0.515427	2.95147	5.25585	2.23248e-07	1.3778e-06	5.84596
STEAP4	-0.527562	5.18578	-5.24719	2.33392e-07	1.43587e-06	5.80302
COL10A1	0.529455	1.27504	5.24016	2.41963e-07	1.4858e-06	5.76816
CHRDL1	0.616507	3.62867	5.22105	2.66794e-07	1.63111e-06	5.67375
BTG2	0.514721	6.50439	5.18848	3.14939e-07	1.90581e-06	5.51348
SCGB3A1	0.602183	1.46127	5.17123	3.43745e-07	2.07115e-06	5.42895
BHLHA15	-0.586889	3.65362	-5.16793	3.49538e-07	2.10411e-06	5.41282
COL17A1	0.520652	1.87607	5.13914	4.04237e-07	2.40215e-06	5.27245
SCNN1A	0.521853	3.34803	5.11056	4.6671e-07	2.74361e-06	5.13376
IFI6	0.72851	6.6222	5.09476	5.05164e-07	2.95369e-06	5.05736
SERPINE1	0.647494	3.08327	5.08154	5.39671e-07	3.14323e-06	4.99362
GJB1	-0.504572	5.20299	-5.05282	6.22654e-07	3.58599e-06	4.85568
HSPB8	0.605881	4.28065	5.04153	6.58544e-07	3.78156e-06	4.80165
EGR1	0.788673	6.49416	5.03997	6.63677e-07	3.80767e-06	4.79417
TP63	0.506632	1.73838	5.0253	7.13696e-07	4.08148e-06	4.72412
DPT	0.587878	2.29324	5.00306	7.96509e-07	4.52597e-06	4.61832
LAMP5	0.510314	1.7823	4.9917	8.42344e-07	4.77255e-06	4.56441
DNASE2B	-0.584577	2.81086	-4.98162	8.85142e-07	5.00344e-06	4.51667
SPP1	0.558276	2.9035	4.97508	9.13989e-07	5.15311e-06	4.48578
HSPB6	0.594652	4.54674	4.95366	1.01506e-06	5.68361e-06	4.38477
TRPM8	-0.631986	5.68763	-4.94689	1.04921e-06	5.86132e-06	4.3529
CHRNA2	-0.608475	4.4205	-4.93899	1.09043e-06	6.07783e-06	4.3158
GLYATL1	-0.572775	3.36061	-4.90803	1.2676e-06	6.97785e-06	4.17089
SYNPO2	0.570593	4.23717	4.89765	1.33299e-06	7.30902e-06	4.12249
PI16	0.621655	1.65466	4.89566	1.34591e-06	7.37367e-06	4.1132
PCP4	0.625554	4.78952	4.86662	1.5485e-06	8.3896e-06	3.97832
HGD	-0.528675	4.15336	-4.86399	1.56822e-06	8.48941e-06	3.96615
FHL1	0.545136	4.24584	4.84208	1.74234e-06	9.38007e-06	3.86491
MUC13	0.527715	1.21271	4.83503	1.80219e-06	9.69162e-06	3.83244
GADD45B	0.508542	5.07178	4.78955	2.23899e-06	1.18612e-05	3.62388
FOS	0.797774	6.85268	4.77939	2.34958e-06	1.24169e-05	3.57756
ACSL5	0.540975	3.55408	4.77607	2.38686e-06	1.25934e-05	3.56245
MYH11	0.633075	6.85706	4.74706	2.73786e-06	1.43294e-05	3.4307
ERAP2	0.511299	2.16679	4.71571	3.17291e-06	1.64219e-05	3.28915
CACNA1D	-0.501039	2.23721	-4.69519	3.49299e-06	1.79645e-05	3.19694
SLC14A1	0.599018	2.56765	4.68657	3.63654e-06	1.86439e-05	3.15831
MYLK	0.534337	4.26488	4.6706	3.91749e-06	2.00161e-05	3.08694
SYNM	0.549336	4.38523	4.6388	4.54037e-06	2.30004e-05	2.94549
LRG1	0.555535	2.69327	4.61548	5.0566e-06	2.54247e-05	2.8423
ACP3	-0.635432	9.63915	-4.5335	7.35669e-06	3.60086e-05	2.48337
KRT5	0.787122	4.34296	4.53063	7.45303e-06	3.64346e-05	2.47092
ATF3	0.682031	3.93401	4.44944	1.07421e-05	5.12958e-05	2.12147
ALDH1A1	0.583613	4.24242	4.44048	1.11805e-05	5.32464e-05	2.08326
KRT15	0.708109	3.22865	4.33317	1.79574e-05	8.26049e-05	1.63116
ACTG2	0.601989	7.34371	4.32962	1.82383e-05	8.37593e-05	1.61637
SCD	-0.511313	6.02599	-4.27995	2.26329e-05	0.000102736	1.41072
ZFP36	0.584009	7.1747	4.23359	2.76331e-05	0.000123597	1.22075
GSTA1	0.579057	2.0807	4.20057	3.18184e-05	0.000140677	1.08665
TMEFF2	-0.755477	4.80212	-4.13396	4.21724e-05	0.000183184	0.819046
NPY	-1.27714	7.89302	-4.12919	4.30271e-05	0.000186482	0.800004
AGTR1	-0.516507	2.11398	-4.07297	5.44031e-05	0.000232542	0.577499
ANO7	-0.514573	4.54383	-4.05233	5.92573e-05	0.000251586	0.496506
KRT14	0.601806	3.13602	4.04123	6.2035e-05	0.000262185	0.453112
OR51E2	-0.764974	6.844	-3.9435	9.24291e-05	0.000378698	0.0758817
RLN1	-0.902823	3.29633	-3.58692	0.000369379	0.00135227	-1.2269
FOSB	0.670607	3.88152	3.3548	0.000857996	0.00290462	-2.01212
KRT13	0.511238	1.63705	3.1796	0.00157136	0.00499789	-2.57158
ORM1	0.719413	1.93814	2.73078	0.00655405	0.0178113	-3.8731
CST1	0.522506	2.22555	2.6025	0.00954464	0.0247326	-4.20993
TGM4	0.579287	2.4223	2.32895	0.0202815	0.0475138	-4.87551
