# Supplementary material for: Identification of ISG15 and ZFP36 as novel hypoxia- and immune-related gene signatures contributing to a new perspective for the treatment of prostate cancer by bioinformatics and experimental verification
Source: J Transl Med. 2022 May 10;20:202. doi: 10.1186/s12967-022-03398-4 (PMC9092714; doi:10.1186/s12967-022-03398-4)
Supplement: Supplementary file 5 — Additional file 5: Table S5. Hypoxia- and immune-related genes identified by univariate Cox regression analysis. [file 12967_2022_3398_MOESM5_ESM.xls]

id	HR	HR.95L	HR.95H	pvalue
ADM	1.09645397478423	0.861383002770529	1.39567569240788	0.454496058196014
TNFRSF12A	1.14433676596942	0.936718168643177	1.39797292054892	0.186849756391166
C11orf96	0.978608090723524	0.819715929461389	1.16829960332575	0.810939784252269
CEBPD	0.951132729559134	0.780214078760681	1.15949390541067	0.620082676322995
JUNB	0.907141930386291	0.762580304297931	1.07910796702595	0.271179697035328
AREG	1.01796988239419	0.797647133868617	1.2991492571856	0.886193005090307
S100P	0.98367365203541	0.86926022865686	1.1131463534272	0.794154464131246
GADD45B	0.884182202086383	0.723588170763924	1.08041866640933	0.228733315297307
ATF3	0.925213161648981	0.797974556427236	1.07274021156909	0.30312318226387
BHLHE40	1.06215450808779	0.862265392017789	1.30838162994247	0.570812178491545
RGS16	1.21203679720695	0.941621178809887	1.5601106165012	0.135446577943959
SERPINE1	1.02079511325333	0.872871704779141	1.19378673582452	0.796652649612838
ZFP36	0.815179231352232	0.693057618605888	0.958819528691882	0.0135941504791481
SOCS3	0.884653065066687	0.762822095066863	1.02594176360779	0.104977221879792
IL6	0.949828197962643	0.778453843996972	1.15893011846759	0.612123157015703
DUSP5	0.92971739051657	0.763779452991204	1.1317068334894	0.467530502280085
IER3	0.909536292833873	0.74700623448655	1.10742886711059	0.345150461077699
FOSB	0.880801220203739	0.783424501177695	0.990281499169537	0.0337250955105063
CCL2	1.01154722246524	0.868813353378321	1.17773026772481	0.882392156744463
NNMT	1.06302503010988	0.877333862052815	1.28801846539475	0.5326587762588
ID1	1.06302047290979	0.898628799078712	1.25748532317668	0.475852267767383
S100A2	1.02303330294279	0.855804082539212	1.22294011010643	0.802540043069515
THBS1	0.901699890371913	0.756219959324113	1.07516693029818	0.249062839507721
SELE	0.873406740282509	0.735300188556508	1.03745292853586	0.123248925798901
KRT17	1.01840185938578	0.9049550614789	1.14607055239351	0.762190198561931
EGR1	0.84303082529345	0.734439117138871	0.967678539731937	0.0152264848059523
FOS	0.863852520949828	0.758702752985815	0.983575155111272	0.0271015592641305
ISG15	1.21258081937736	1.06574103467873	1.37965246310057	0.00342538844682833
