# Supplementary material for: Identification of ISG15 and ZFP36 as novel hypoxia- and immune-related gene signatures contributing to a new perspective for the treatment of prostate cancer by bioinformatics and experimental verification
Source: J Transl Med. 2022 May 10;20:202. doi: 10.1186/s12967-022-03398-4 (PMC9092714; doi:10.1186/s12967-022-03398-4)
Supplement: Supplementary file 6 — Additional file 6: Table S6. Two genes, ISG15 and ZFP36, selected by stepwise multivariate regression analysis. [file 12967_2022_3398_MOESM6_ESM.xls]

id	coef	HR	HR.95L	HR.95H	pvalue
ISG15	0.181578828358019	1.19910905678227	1.05594370690385	1.36168483287167	0.00512461045860406
ZFP36	-0.197108264823042	0.821101732066584	0.69640412596814	0.968127598993561	0.0190072564374537
