# Supplementary material for: Identification of ISG15 and ZFP36 as novel hypoxia- and immune-related gene signatures contributing to a new perspective for the treatment of prostate cancer by bioinformatics and experimental verification
Source: J Transl Med. 2022 May 10;20:202. doi: 10.1186/s12967-022-03398-4 (PMC9092714; doi:10.1186/s12967-022-03398-4)
Supplement: Supplementary file 7 — Additional file 7: Table S7.72 enriched KEGG pathways correlated with ISG15. [file 12967_2022_3398_MOESM7_ESM.xls]

## Sheet: Table S7 ISG15.kegggsea
ID	Description	setSize	enrichmentScore	NES	pvalue	p.adjust	qvalues	rank	leading_edge	core_enrichment
hsa00190	Oxidative phosphorylation	119	0.594883	2.20474	1e-10	1.24029e-08	8.84928e-09	5237	tags=67%, list=27%, signal=49%	1349/4726/4700/533/1351/4694/514/1337/4713/1345/9551/1340/10975/51079/516/56901/7384/1329/4728/27089/51606/4701/374291/245973/10063/84701/4709/4696/4707/29796/4715/4695/4717/126328/4731/4716/4712/54539/518/4708/4714/4723/4725/64077/513/6389/537/4706/9114/4729/55967/1327/4722/10476/4702/9377/10312/8992/521/4720/125965/522/7386/440567/10632/7388/539/4705/9296/1537/27068/535/1346/6390/1350/4718/529/…
hsa05020	Prion disease	258	0.497411	1.95908	1e-10	1.24029e-08	8.84928e-09	5237	tags=53%, list=27%, signal=39%	712/3831/1349/4726/5688/5691/11047/713/714/4700/5690/10381/147700/5702/1351/4694/514/1337/581/4713/5684/5686/1345/5710/5708/1340/572/10975/51079/516/5689/5595/7979/56901/7384/1329/4728/27089/4701/374291/733/5714/5705/5704/5692/84701/5719/4709/84790/4696/4707/1649/5685/29796/4715/5695/4695/4717/4689/5694/126328/5717/4731/4716/4712/10213/54539/5700/518/4708/4714/4723/4725/5600/10488/6647/1535/513/6…
hsa05016	Huntington disease	292	0.472039	1.86378	1.37551e-10	1.24029e-08	8.84928e-09	3153	tags=38%, list=16%, signal=32%	3831/1349/4726/5688/5691/11047/1175/1212/4700/5690/2893/10381/147700/5441/5702/1351/1173/4694/514/1337/581/4713/5684/5686/1345/5710/5708/1340/10975/51079/516/5689/7979/56901/7384/1329/4728/27089/4701/374291/5714/5705/5704/5692/84701/5719/4294/4709/5436/84790/4696/4707/5685/29796/4715/5695/2876/4695/7186/4717/11258/27113/146754/5437/841/5694/5440/126328/5717/4731/4716/4712/10213/54539/5700/518/606…
hsa05012	Parkinson disease	234	0.494917	1.93587	1.50795e-10	1.24029e-08	8.84928e-09	5237	tags=55%, list=27%, signal=40%	9246/7318/163688/3831/1349/4726/5688/5691/11047/2861/4700/5690/10381/147700/5702/1351/4694/7316/514/1337/581/4713/5684/5686/1345/5710/5708/1340/10975/51079/516/5689/7979/56901/7384/1329/4728/27089/4701/374291/5714/5705/5704/5692/84701/5719/4709/7314/84790/4696/4129/4707/1649/5685/29796/4715/5695/4695/118424/4717/2771/5694/126328/5717/4731/4716/4712/10213/54539/5700/518/4708/4714/4723/4725/513/638…
hsa05164	Influenza A	169	0.534329	2.03785	1.97551e-10	1.29988e-08	9.2745e-09	2454	tags=25%, list=13%, signal=22%	4599/91543/4938/3665/4939/4600/23586/4940/64135/10379/6772/5371/103/6773/2224/5610/5646/3838/4615/4793/578/896/3661/3456/581/3627/5595/207/5605/9230/10898/29108/841/8717/8106/100529063/7297/9641/64499/3115/23430/3443/3458
hsa05169	Epstein-Barr virus infection	199	0.513505	1.986	3.18036e-10	1.7439e-08	1.24425e-08	2839	tags=32%, list=15%, signal=27%	9636/4938/3665/4939/23586/4940/10379/6772/3107/6891/6890/6773/3106/6892/5610/11047/4615/898/3134/4793/3133/5702/3105/578/896/567/3661/3456/581/8819/5710/1869/5708/3627/7979/207/5714/5705/5704/5719/7186/5971/841/8717/4794/5717/1870/10213/3135/5700/890/7297/9641/5600/5606/3115/3443/5603/7188/9134/3118/3441/6850
hsa05160	Hepatitis C	156	0.538193	2.04253	4.63408e-10	2.17802e-08	1.55398e-08	1192	tags=19%, list=6%, signal=18%	4599/91543/4938/3434/3665/4939/4600/23586/4940/10379/6772/439996/6773/5610/3265/578/3661/3456/581/1869/3627/369/572/5595/207/5605/24146/1366/1365/137075
hsa03050	Proteasome	46	0.726324	2.35912	8.61815e-10	3.31859e-08	2.36777e-08	2454	tags=63%, list=13%, signal=55%	5721/5720/5696/5698/5688/5691/11047/5690/5702/5699/5684/5686/5710/5708/5689/7979/5714/5705/5704/5692/5719/5685/5695/5694/5717/10213/5700/51371/3458
hsa05322	Systemic lupus erythematosus	127	0.560747	2.09164	9.07822e-10	3.31859e-08	2.36777e-08	5642	tags=59%, list=29%, signal=42%	6737/8331/8357/8969/128312/712/713/714/8345/8338/8348/8970/2209/8329/8339/8363/554313/733/440689/3012/255626/941/8343/85235/3015/8336/3014/8369/2214/653604/8365/8351/8350/3115/158983/3458/6628/3118/8349/3013/92815/3108/3017/8332/2212/1511/8294/942/85236/3127/333932/8342/6741/3112/3122/3021/8334/6634/3119/2904/8346/8356/3123/55766/958/83740/8370/8360/8362/317772/3586/3113/8347/8344/55506
hsa05014	Amyotrophic lateral sclerosis	347	0.427116	1.69683	3.61378e-08	1.18893e-06	8.48287e-07	5237	tags=43%, list=27%, signal=32%	3831/1349/79902/4726/5688/5691/11047/4700/5690/10133/10381/147700/5702/1351/84134/4694/514/1337/581/4713/5684/5686/10189/1345/5710/5708/1340/572/10975/51079/516/5689/7979/56901/7384/1329/4728/27089/4701/374291/5714/5705/5704/5692/84701/5719/9688/4709/84790/4696/9973/4707/1649/5685/29796/4715/5695/2876/4695/7186/4717/11258/146754/5694/10452/126328/5717/8878/4731/4716/4712/10213/54539/5700/518/6067…
hsa05162	Measles	139	0.521342	1.96108	1.52742e-07	4.56837e-06	3.25947e-06	943	tags=17%, list=5%, signal=17%	4599/4938/3665/4939/4600/23586/4940/64135/10379/6772/103/6773/5610/4615/898/4793/578/30835/896/3661/3456/581/572/207
hsa04932	Non-alcoholic fatty liver disease	149	0.495223	1.87278	3.35466e-07	9.19736e-06	6.56219e-06	4096	tags=47%, list=21%, signal=37%	1349/4726/4700/1351/4694/1337/581/4713/1345/1340/10975/51079/207/840/56901/7384/5313/1329/4728/27089/4701/374291/84701/4709/4696/4707/1649/29796/4296/4715/4695/7186/4717/3952/841/126328/4731/4716/4712/54539/4708/4714/4723/4725/5600/6389/4706/4729/5603/55967/1327/4722/10062/4702/9377/4720/125965/1571/8503/3551/836/468/6720/9370/7386/440567/7040/5296/7388/208
hsa05010	Alzheimer disease	352	0.411108	1.63571	6.49316e-07	1.64327e-05	1.17245e-05	4694	tags=39%, list=24%, signal=30%	163688/5610/3831/1349/4726/5688/5691/11047/3028/4700/3265/5690/10381/147700/5702/1351/4694/514/1337/4713/5684/5686/1345/5710/5708/369/1340/572/10975/51079/516/5689/5595/7979/207/840/5605/56901/7384/8471/1329/4728/27089/4701/374291/177/5714/5705/5704/5692/84701/5719/4709/84790/4696/4707/1649/5685/29796/4715/5695/4695/7186/4717/1857/841/5694/5664/126328/5717/4731/4716/4712/10213/51107/54539/5700/51…
hsa04340	Hedgehog signaling pathway	55	-0.52125	-2.26609	1.71134e-06	4.02165e-05	2.86939e-05	3602	tags=55%, list=19%, signal=45%	8945/6469/132884/5727/596/51684/1452/5568/23291/3549/91653/339745/8454/2619/2932/2736/23432/6608/2737/157/64750/730094/8452/55733/64399/1456/1954/8405/2121/5567
hsa04613	Neutrophil extracellular trap formation	183	0.465028	1.78641	1.87114e-06	4.10404e-05	2.92818e-05	5779	tags=52%, list=30%, signal=37%	8331/8357/8969/128312/8345/8338/8348/8970/2209/5595/207/5605/8329/8339/8363/554313/79792/177/440689/3012/255626/8343/85235/3015/8336/3014/8369/2214/820/653604/8365/4689/8351/83933/27180/10013/5600/8350/1535/5331/653361/158983/55869/51564/5603/2359/6850/8349/834/8503/3013/92815/79885/3017/8332/2212/1511/8294/3674/64581/6404/5335/85236/4688/5296/208/333932/2811/3689/5330/8342/71/83447/8841/3021/833…
hsa05022	Pathways of neurodegeneration - multiple diseases	458	0.388821	1.56932	2.32627e-06	4.51671e-05	3.22261e-05	5237	tags=39%, list=27%, signal=29%	9246/7318/163688/3831/1349/4726/5688/5691/11047/2861/3028/4700/3265/5690/10133/2893/10381/147700/5702/1351/84134/4694/7316/514/578/1337/581/4713/5684/5686/1345/5710/5708/369/1340/572/10975/51079/516/5689/5595/7979/840/5605/56901/7384/1329/4728/27089/4701/374291/177/5714/5705/5704/5692/84701/5719/4294/4709/7314/84790/4696/9973/4707/1649/5685/29796/4715/5695/2876/4695/7186/118424/4717/11258/146754/…
hsa05171	Coronavirus disease - COVID-19	231	0.44161	1.72619	2.33386e-06	4.51671e-05	3.22261e-05	979	tags=10%, list=5%, signal=10%	9636/4599/4938/4939/4600/23586/4940/64135/10379/6772/103/6773/5610/712/4615/713/714/4793/59272/3661/3456/3627/5595/51121
hsa04622	RIG-I-like receptor signaling pathway	70	0.562005	1.97091	1.19497e-05	0.000218413	0.000155835	2800	tags=29%, list=14%, signal=25%	9636/3665/23586/64135/79132/843/4793/3661/3456/5300/3627/7186/841/8717/55593/9641/5600/3443/5603/3441
hsa05415	Diabetic cardiomyopathy	189	0.444894	1.71481	1.39939e-05	0.000242316	0.000172889	5237	tags=51%, list=27%, signal=38%	1349/4726/4700/2539/1351/1509/4694/514/5165/1337/4846/4713/1345/1340/10975/51079/516/207/56901/7384/1329/4728/27089/4701/374291/177/84701/4709/4696/4707/29796/4715/4695/4717/5524/51660/4689/126328/4731/4716/4712/54539/518/4708/4714/4723/4725/5600/1535/513/6389/5331/653361/4706/1375/4729/5603/5499/55967/1327/142/4722/10476/4702/9377/4720/125965/8503/5972/5590/522/7386/440567/7040/4688/5296/2998/73…
hsa05205	Proteoglycans in cancer	202	-0.304137	-1.60437	1.61985e-05	0.000266466	0.00019012	4258	tags=39%, list=22%, signal=30%	2317/3339/60495/7057/7074/7422/2719/22800/7482/5579/1839/4233/817/867/6198/1634/7042/5295/6469/2260/3082/5727/2247/2475/3690/8324/7855/4193/3685/2099/5290/5568/818/858/2549/3549/673/857/7479/3845/1956/3709/2316/23365/8826/7078/355/2318/6194/4660/10000/5829/6608/9475/10818/6654/6093/5170/8321/3710/3688/4659/6655/5578/3480/5962/7976/5781/3673/3708/2066/4609/7157/5594/5500/5567/4087/1975
hsa04310	Wnt signaling pathway	165	-0.315875	-1.63738	4.4014e-05	0.000689552	0.000491986	4991	tags=41%, list=26%, signal=30%	3725/122011/1499/22943/894/595/5599/11211/8061/1457/1487/5530/90665/7482/5579/817/6934/1387/6259/23002/59352/8945/8313/27130/144165/57216/8324/57680/7855/1452/5568/23291/818/5332/7479/4920/8454/8549/4088/2932/5532/284654/283106/324/1488/9475/55366/6422/166336/8321/2033/23500/4775/5578/7976/84133/4041/80319/23236/6907/4609/6885/4919/7157/4040/5567/4089
hsa00640	Propanoate metabolism	34	-0.562717	-2.19486	4.62454e-05	0.000691579	0.000493432	2300	tags=47%, list=12%, signal=42%	8801/55862/593/23417/18/31/1738/4594/5095/160287/84693/8803/594/4329/51/1629
hsa04350	TGF-beta signaling pathway	94	-0.386389	-1.8081	5.37687e-05	0.000769126	0.00054876	3741	tags=41%, list=19%, signal=34%	1387/64388/7046/6198/1634/9372/3398/7042/653/79875/5516/8646/4052/8454/4088/9765/4092/4756/7048/6667/655/652/6093/64750/91/659/2033/7027/657/658/2331/4090/4609/92/4093/93/5594/4087/4089
hsa04520	Adherens junction	71	-0.43228	-1.96762	5.62667e-05	0.000771322	0.000550328	3844	tags=45%, list=20%, signal=36%	4233/6934/1387/4301/7046/2260/7525/1956/7082/5795/8936/4088/8976/7048/8826/1500/87/283106/6591/5792/10580/2033/7414/2241/3480/10810/4008/10163/6885/5594/117178/4089
hsa04714	Thermogenesis	218	0.40988	1.5962	6.17081e-05	0.000812079	0.000579407	3136	tags=34%, list=16%, signal=29%	6595/1349/4726/5346/4700/3265/1351/4694/514/51548/1337/4713/1345/9551/1340/10975/51079/516/56901/7384/1329/4728/27089/4701/374291/2180/10063/123096/84701/4709/4696/4707/84987/29796/4715/4695/4717/6199/126328/4731/4716/4712/54539/518/4708/4714/4723/4725/284184/5600/10488/5606/513/6389/4706/388753/1375/4729/5603/55967/1327/84335/4722/64223/10476/4702/9377/7350/521/51287/4720/125965/90639/137682
hsa04550	Signaling pathways regulating pluripotency of stem cells	143	-0.324567	-1.59949	0.000101927	0.00128977	0.00092023	3697	tags=33%, list=19%, signal=27%	648/3670/3720/3398/5295/8313/2260/3977/4211/2247/8324/7855/84333/5290/10336/55183/7479/3845/4088/7994/2932/5978/10000/9314/652/324/5080/91/8321/659/6926/3480/3716/657/7976/658/4090/4609/92/4093/93/3572/56916/463/5594/4087/4089
hsa04612	Antigen processing and presentation	69	0.525027	1.83875	0.000110914	0.00135151	0.00096428	4912	tags=48%, list=25%, signal=36%	5721/5720/3107/6891/6890/3106/6892/3134/3133/3105/567/10437/3135/8625/3115/3458/3805/3118/3310/3303/3108/1514/3127/972/920/3304/3112/3122/811/3306/3119/3123/3320
hsa04623	Cytosolic DNA-sensing pathway	61	0.529566	1.81446	0.000154506	0.00181544	0.00129529	3275	tags=31%, list=17%, signal=26%	3665/23586/103/81030/4793/5441/51728/3661/3456/3627/29108/5437/5440/9641/3443/3441/5434/834/3551
hsa04921	Oxytocin signaling pathway	154	-0.304484	-1.54987	0.000225089	0.00255359	0.00182195	3960	tags=35%, list=20%, signal=28%	109/5579/6263/51422/817/952/5562/2353/112/2982/3768/2977/785/814/783/5568/818/2773/5332/5565/775/3845/1956/57172/3709/5743/805/776/5532/4660/8536/6262/5321/111/9475/2775/6093/107/4638/3710/4775/2776/4659/5578/5563/3708/23236/2770/29904/5594/5500/5567/781/1938
hsa03410	Base excision repair	33	0.615794	1.90134	0.000241531	0.00264879	0.00188988	5721	tags=76%, list=29%, signal=54%	5427/10038/2237/4595/3978/56655/5424/4350/142/252969/23583/55247/5423/27301/5425/5111/79661/4913/57804/10039/8930/27343/7515/5426/4968
hsa05203	Viral carcinogenesis	201	0.406161	1.5725	0.000250043	0.00265368	0.00189336	5194	tags=43%, list=27%, signal=32%	3665/10379/6672/3107/3106/5610/128312/991/8345/898/3134/3265/3133/8348/3105/578/896/8970/3661/581/8379/9261/572/5595/8339/8363/554313/1029/440689/255626/8343/2968/8369/7186/5315/8365/841/8717/3135/5700/83933/890/10013/983/10488/158983/9114/5366/55869/51564/7188/9134/7533/6850/8349/7534/2648/8503/23513/5423/79885/3017/836/468/8294/3718/1030/11317/85236/5296/8517/8342/55697/8841/1237/9734/5902/2885…
hsa04022	cGMP-PKG signaling pathway	166	-0.299213	-1.56603	0.000321108	0.00330139	0.00235549	3388	tags=31%, list=17%, signal=26%	112/2982/6547/2977/5593/7417/1385/5350/293/2773/482/5332/64764/477/3778/775/146/8660/3709/10335/5138/2969/805/776/5532/5592/4205/1909/10000/111/488/493/9475/6093/476/107/4638/8654/3710/3667/4775/2776/5140/6546/4659/148/3708/23236/490/2770/5594/5500
hsa04390	Hippo signaling pathway	156	-0.293308	-1.49531	0.000694943	0.00692837	0.00494329	4851	tags=42%, list=25%, signal=32%	650/894/595/11211/1495/7159/151449/5501/7043/6657/154796/7482/23418/6934/7046/374/8945/3398/7042/9231/10971/8313/653/8324/7855/1490/5516/8994/7531/23291/1740/84962/7479/4088/5584/4092/2932/7048/2736/84552/92597/655/122786/4771/6591/652/324/25937/5520/8321/60485/659/10413/23286/657/7976/10207/9113/658/7003/4609/26524/64398/5500/4087/4089
hsa05170	Human immunodeficiency virus 1 infection	211	0.389423	1.51631	0.000987148	0.00955211	0.00681529	4242	tags=34%, list=22%, signal=27%	684/3107/6891/6890/3106/163688/6892/25939/9582/4615/3134/200316/3265/3133/3105/578/567/3661/3456/581/9978/572/5595/207/5605/1072/6923/8907/9133/7186/995/6199/891/841/2771/8717/200315/3135/5600/983/2793/5606/6921/3443/1174/5603/94235/7188/9616/3441/3654/8503/2784/3551/10053/836/85363/2783/5335/915/808/164668/5296/7852/7133/8772/208/91860/8517/920/3984
hsa04724	Glutamatergic synapse	114	-0.317687	-1.55097	0.00105863	0.00995109	0.00709996	4003	tags=33%, list=21%, signal=27%	54331/109/5579/2903/7220/2788/112/2892/5568/54407/2773/2899/5332/775/6512/3709/2752/776/5532/9456/5321/111/27165/157/2775/107/3710/2776/5578/9455/3708/9229/23236/2770/55970/5594/5567/22941
hsa05330	Allograft rejection	35	0.592278	1.83427	0.00112864	0.0103145	0.00735924	5493	tags=71%, list=28%, signal=51%	3107/3106/3134/3133/3105/941/3135/3115/3458/3118/3108/942/3127/3002/3558/3112/3122/3119/3123/5551/958/3592/3586/356/3113
hsa04713	Circadian entrainment	97	-0.332866	-1.56106	0.00127462	0.0113338	0.00808649	4102	tags=42%, list=21%, signal=34%	51655/54331/109/5579/6263/817/2903/2788/2353/112/4842/2982/2892/2977/5187/5593/1385/5568/818/2773/117/5332/775/805/776/5592/8912/6262/111/8864/2775/107/3710/2776/5578/3708/23236/2770/55970/5594/5567
hsa04621	NOD-like receptor signaling pathway	175	0.404498	1.54549	0.0013271	0.0114899	0.00819787	2800	tags=20%, list=14%, signal=17%	4938/3665/4939/4940/10379/6772/10616/6773/4615/4793/3661/3456/5595/64170/79792/55072/199713/7186/820/29108/841/260434/81858/7205/171389/7297/9641/5600/1535/5331/3443/115361/5603/7188/3441
hsa04510	Focal adhesion	201	-0.264609	-1.39342	0.00145858	0.0123044	0.00877903	3482	tags=29%, list=18%, signal=24%	5295/22798/3082/596/3371/1285/3690/3685/57144/5290/858/673/857/1398/1956/3611/2316/2932/5063/1286/5908/5728/1950/2318/4660/10000/3672/5829/87/2909/331/1287/56034/7148/9475/3680/8516/6654/6093/3908/5170/1288/394/4638/7094/7414/55742/1793/3688/4659/6655/5578/3480/3673/3696/1399/5594/5500
hsa04392	Hippo signaling pathway - multiple species	28	-0.527636	-1.9828	0.0016667	0.0137086	0.00978087	2867	tags=54%, list=15%, signal=46%	8994/8642/84962/54798/92597/122786/4771/25937/60485/10413/23286/9113/7003/79633/26524
hsa05165	Human papillomavirus infection	331	0.348741	1.38474	0.00173853	0.0138828	0.0099052	3635	tags=24%, list=19%, signal=19%	9636/4599/8638/4600/10379/6772/3107/57801/6773/3106/182/5610/898/3134/533/3265/3133/3105/578/896/3661/3456/581/1869/572/1299/5595/207/5605/5526/388585/3381/51606/3993/245973/10134/23462/5315/6199/50855/1857/28227/841/7059/8717/3135/5700/9368/890/7297/9641/10488/1741/6696/537/9114/3443/55502/9134/8312/3441/10312/92359/7483/8992/2335/23493/8503/23513/3551/836/54626/5986/54361/5590/1855/1311/4242
hsa00100	Steroid biosynthesis	20	0.646116	1.78556	0.00177228	0.0138828	0.0099052	3134	tags=55%, list=16%, signal=46%	10682/2222/50814/6713/4047/1717/7108/120227/1594/51478/6307
hsa04217	Necroptosis	157	0.403053	1.53025	0.0021684	0.0165907	0.0118373	3679	tags=31%, list=19%, signal=25%	10379/6772/81030/10616/6773/8331/5610/8969/8338/29082/3456/581/5119/8329/128866/55072/3012/85235/3015/27183/8336/3014/2495/7186/2512/29108/27243/841/81858/8717/8878/7297/9131/197259/3443/3458/7188/142/3441/5478/79643/834/3013/92815/5836/8332/124044/3718
hsa04213	Longevity regulating pathway - multiple species	62	-0.378377	-1.71312	0.00254802	0.0186573	0.0133117	4021	tags=50%, list=21%, signal=40%	3312/109/51422/6648/6198/5295/5562/3170/112/2475/5290/5568/3065/5565/3845/8660/3305/10000/111/9474/107/1979/3667/847/2308/5563/3480/2309/3066/23411/5567
hsa05320	Autoimmune thyroid disease	50	0.507916	1.67829	0.00255191	0.0186573	0.0133117	5583	tags=52%, list=29%, signal=37%	3107/3106/3134/3133/3105/941/3135/3115/3443/3118/3441/3108/942/3127/3002/3558/3112/3122/3119/3123/5551/958/3586/356/3113/3444
hsa03030	DNA replication	36	0.540007	1.68597	0.00262218	0.0187543	0.0133809	4974	tags=64%, list=26%, signal=48%	10535/5427/2237/3978/84153/23649/4176/5984/56655/5424/4173/5982/6119/1763/4174/5425/4175/5111/4172/57804/246243/5985/4171
hsa04911	Insulin secretion	86	-0.334924	-1.54477	0.00329786	0.023085	0.0164708	5103	tags=44%, list=26%, signal=33%	3767/9699/114/1386/2641/6833/115/139760/90993/2645/3779/148327/109/5579/817/11069/112/3781/1385/5568/818/117/482/5332/64764/477/3778/775/776/6262/111/476/107/3710/2776/5578/23236/5567
hsa04924	Renin secretion	69	-0.351912	-1.59254	0.00359048	0.023864	0.0170267	3388	tags=38%, list=17%, signal=31%	112/2982/2977/5137/5593/1385/5568/2773/117/5332/3778/775/5732/3709/805/776/5532/1909/111/3710/2776/5140/3708/23236/2770/5567
hsa04110	Cell cycle	124	0.401618	1.4941	0.0035947	0.023864	0.0170267	3958	tags=40%, list=20%, signal=32%	991/1032/898/994/5347/2810/9232/896/10459/8379/9978/9088/1869/51529/1031/9700/23594/7709/1029/9133/699/995/891/11200/701/4176/1870/51343/890/4173/983/29882/8318/4998/9134/51434/7533/993/1874/7534/4174/990/1030/4175/5111/4172/10744/4085/7040
hsa05034	Alcoholism	181	0.391825	1.50141	0.00362675	0.023864	0.0170267	5215	tags=41%, list=27%, signal=30%	8331/163688/8357/8969/128312/8345/3177/3265/8338/8348/8970/369/5595/8329/8339/8363/25759/2030/554313/440689/3012/255626/8343/85235/3015/4129/8336/3014/8369/653604/8365/2771/8351/83933/10013/10488/8350/2793/158983/55869/51564/94235/5499/8349/135/3013/92815/2784/79885/3017/468/8332/8294/2783/85236/808/91860/333932/8342/8841/3021/8334/9734/84254/2885/2904/8346/8356/55766/83740/8370/8360/8362/317772
hsa04360	Axon guidance	182	-0.259217	-1.37798	0.00383369	0.0247311	0.0176453	3844	tags=30%, list=20%, signal=24%	4233/1073/817/9037/6259/7220/5295/6469/2043/5727/8633/3983/59277/57144/5290/818/2773/91653/3845/25/9423/3611/2932/5063/23365/4756/84552/5532/2051/80031/9353/655/6608/7223/9475/23654/5921/6093/5170/659/10371/10512/4775/2045/3688/5578/2042/7976/5781/658/57556/2770/2044/5594
hsa00983	Drug metabolism - other enzymes	78	0.453637	1.6175	0.0040545	0.0256525	0.0183027	4499	tags=31%, list=23%, signal=24%	4259/1890/7083/54658/54963/3251/54490/6241/3704/7378/83549/4832/10720/119391/51733/1571/978/3614/4830/7367/2944/9446/2941/2990
hsa00280	Valine, leucine and isoleucine degradation	48	-0.369657	-1.57113	0.00483557	0.030017	0.0214167	4434	tags=50%, list=23%, signal=39%	3030/54511/316/219/36/27034/1962/38/3712/3032/223/64087/11112/224/593/18/1738/4594/5095/84693/594/4329/1629/34
hsa05167	Kaposi sarcoma-associated herpesvirus infection	193	0.380874	1.47103	0.00516388	0.0314614	0.0224473	4164	tags=30%, list=21%, signal=23%	3665/10379/6772/3107/6773/3106/163688/5610/3134/3265/3133/3105/7316/578/3661/3456/581/9261/1869/5595/207/5605/7314/7186/841/8717/1870/3135/7297/9641/5600/2793/3443/5603/94235/1230/3441/6850/4277/285/9976/8503/2784/3551/836/146850/942/2783/5335/808/5296/8772/208/5155/91860/7311/8517
hsa00140	Steroid hormone biosynthesis	60	0.466297	1.5995	0.00564426	0.0337629	0.0240894	3629	tags=32%, list=19%, signal=26%	3293/1589/1646/1645/374875/54658/54490/3292/10720/79644/3283/8644/79154/51478/1571/1544/1312/7367/7923
hsa04720	Long-term potentiation	67	-0.342214	-1.56964	0.00615332	0.0359696	0.0256638	3953	tags=43%, list=20%, signal=35%	5579/5906/817/1387/2903/6197/814/5568/818/5332/673/775/3845/3709/5908/805/5532/107/6196/3710/2033/2776/5578/27330/3708/23236/5594/5500/5567
hsa05032	Morphine addiction	91	-0.310191	-1.45486	0.00627984	0.0359696	0.0256638	4101	tags=33%, list=21%, signal=26%	408/5139/54331/109/5579/2868/5151/2788/112/2561/5137/5568/2773/27115/5142/5138/111/1812/157/2775/2558/107/5140/5578/8622/2562/2770/55970/5567/5144
hsa04145	Phagosome	148	0.376617	1.42314	0.00643418	0.0359696	0.0256638	4658	tags=34%, list=24%, signal=26%	3107/6891/6890/3106/3134/533/10381/3133/3105/30835/2209/83547/51606/55176/23480/245973/84790/2214/7059/4689/929/3135/1535/3115/537/653361/9114/51807/4481/3118/10312/8992/3108/10952/2212/1514/1311/64581/3127/4688/3689/71/3112/3122/9296/811/11151/10333/535/949/3119
hsa04620	Toll-like receptor signaling pathway	102	0.405844	1.48395	0.00661214	0.0359696	0.0256638	4615	tags=34%, list=24%, signal=26%	3665/6772/4615/3661/3456/3627/5595/207/5605/941/23643/3663/841/929/9641/5600/6373/6696/5606/3443/5603/3441/4283/3654/8503/3551/942/5296/8772/208/8517/54472/6348/10333/414062
hsa05332	Graft-versus-host disease	38	0.525946	1.67062	0.00662163	0.0359696	0.0256638	5493	tags=58%, list=28%, signal=42%	3107/3106/3134/3133/3105/941/3135/3115/3458/3118/3108/942/3127/3002/3558/3112/3122/3119/3123/5551/356/3113
hsa00240	Pyrimidine metabolism	56	0.472666	1.60312	0.00666914	0.0359696	0.0256638	3354	tags=30%, list=17%, signal=25%	129607/51251/1890/7083/54963/1841/79077/6241/7378/83549/957/4832/30833/4860/51733/978/4830
hsa00860	Porphyrin and chlorophyll metabolism	43	0.501995	1.62439	0.00707856	0.037562	0.0268	2786	tags=30%, list=14%, signal=26%	645/3163/54658/7390/5498/54490/644/3145/3162/326625/10720/3052/7389
hsa04650	Natural killer cell mediated cytotoxicity	123	0.392073	1.45772	0.00745922	0.0389537	0.0277929	5765	tags=45%, list=30%, signal=32%	3107/3106/3265/3133/3105/7305/3456/369/5595/5605/2207/25759/2214/51744/10870/80328/3135/135250/3443/3458/3441/6850/3384/4277/27040/8503/836/7409/117157/5335/3002/5296/3689/80329/7535/919/3932/2885/353091/5777/962/5551/5880/259197/5881/7410/3683/356/3937/2534/3444/5879/9437/3460/5894
hsa04918	Thyroid hormone synthesis	75	-0.343642	-1.5756	0.0077687	0.039846	0.0284295	5027	tags=44%, list=26%, signal=33%	389434/3309/114/1386/2880/115/405753/53905/50506/90993/148327/109/5579/7184/112/1385/5568/7270/482/5332/64764/477/3709/111/476/107/3710/2776/5578/821/3708/23236/5567
hsa04730	Long-term depression	60	-0.345951	-1.53796	0.00803406	0.039846	0.0284295	3387	tags=37%, list=17%, signal=30%	4842/2982/2892/2977/5516/5593/2773/5332/673/3845/3709/5592/5321/2775/3710/2776/5578/3480/3708/23236/2770/5594
hsa04061	Viral protein interaction with cytokine and cytokine receptor	98	0.411796	1.50043	0.00807185	0.039846	0.0284295	7145	tags=54%, list=37%, signal=34%	58985/3627/6346/6361/6373/10344/1230/3559/10850/4283/29949/6355/4049/5196/8764/11009/7852/7133/3558/53833/6348/2833/6375/1237/8807/414062/5197/1435/6846/146433/6357/3561/3587/6363/6352/56477/9560/27178/3586/1236/8743/10803/6356/7124/8740/1234/643/3560/3606/6367/1436/6354/9547
hsa04940	Type I diabetes mellitus	41	0.500859	1.60307	0.00811453	0.039846	0.0284295	5493	tags=59%, list=28%, signal=42%	3107/3106/3134/3133/3105/941/3135/3115/3458/3118/3108/4049/942/3127/3002/3558/3112/3122/3119/3123/5551/3592/356/3113
hsa04672	Intestinal immune network for IgA production	45	0.498266	1.62523	0.0102167	0.0488609	0.0348615	7313	tags=69%, list=38%, signal=43%	8174/941/3115/3601/3118/3600/3108/942/3127/7040/7852/23495/3558/3112/3122/3119/10673/29851/3123/958/56477/3586/3113/115650/10803/3111/608/940/3695/3117/959
hsa05206	MicroRNAs in cancer	161	-0.260114	-1.32835	0.0103611	0.0488609	0.0348615	3220	tags=31%, list=17%, signal=26%	596/3371/2475/3690/4193/5290/3065/10018/27086/4363/85414/3845/8434/1398/1956/25/9839/8660/3190/5743/7078/5728/8626/324/27165/7148/599/6654/6093/4853/4325/659/2033/3667/472/6655/1027/5578/5962/7976/9759/6541/3066/4609/10253/1399/23411/7157/5594/900
hsa04725	Cholinergic synapse	113	-0.283359	-1.37377	0.0103959	0.0488609	0.0348615	4003	tags=34%, list=21%, signal=27%	54331/148327/109/5579/817/5295/2788/2353/112/3768/596/814/5290/1385/5568/818/2773/5332/64764/775/3845/3709/1139/776/10000/111/2775/56479/107/3710/2776/5578/3708/23236/2770/55970/5594/5567
hsa05340	Primary immunodeficiency	37	0.520285	1.63822	0.010805	0.0496028	0.0353909	7564	tags=78%, list=39%, signal=48%	6891/6890/84876/100/8625/3718/915/695/23495/8517/920/7535/3932/29851/3561/958/916/115650/4261/930/7374/927/973/926/925/3543/959/5788/64421
hsa05031	Amphetamine addiction	69	-0.328797	-1.48793	0.0108553	0.0496028	0.0353909	4410	tags=42%, list=23%, signal=33%	1644/5530/5501/90993/148327/5579/817/2354/2903/2353/2892/814/6571/1385/5568/818/3065/64764/775/805/776/5532/111/1812/5578/3066/23411/5500/5567
