# Supplementary material for: Identification of ISG15 and ZFP36 as novel hypoxia- and immune-related gene signatures contributing to a new perspective for the treatment of prostate cancer by bioinformatics and experimental verification
Source: J Transl Med. 2022 May 10;20:202. doi: 10.1186/s12967-022-03398-4 (PMC9092714; doi:10.1186/s12967-022-03398-4)
Supplement: Supplementary file 8 — Additional file 8: Table S8. 197 enriched KEGG pathways correlated with ZFP36. [file 12967_2022_3398_MOESM8_ESM.xls]

## Sheet: Table S8 ZFP36.kegggsea
ID	Description	setSize	enrichmentScore	NES	pvalue	p.adjust	qvalues	rank	leading_edge	core_enrichment
hsa00190	Oxidative phosphorylation	119	-0.755618	-3.29412	1e-10	1.02812e-09	3.91447e-10	3316	tags=74%, list=17%, signal=62%	534/245973/7386/51606/6389/9550/498/525/537/4729/341947/8992/51079/9551/4697/506/518/10063/1345/1327/27068/533/514/522/126328/1351/4704/4725/374291/515/4717/4714/5464/4724/4726/4698/10975/9167/1329/4706/4708/4713/4710/513/10632/27089/4712/1355/7381/1340/155066/4728/1349/521/4696/1537/4707/4731/4694/4715/54539/29796/55967/6390/539/1347/4700/4718/4716/4701/4695/1350/4709/9296/4723/7384/4705/4711/93…
hsa00970	Aminoacyl-tRNA biosynthesis	44	-0.712724	-2.58708	1e-10	1.02812e-09	3.91447e-10	4444	tags=77%, list=23%, signal=60%	55157/10352/51067/51520/23395/55699/10667/2058/51091/123283/118672/16/1615/2617/124454/54938/3035/7407/79731/283459/3735/8565/79587/2193/23438/833/80222/5917/5188/57176/10056/5859/6301/25973
hsa03010	Ribosome	134	-0.844722	-3.73793	1e-10	1.02812e-09	3.91447e-10	1983	tags=87%, list=10%, signal=78%	51263/6144/6171/28998/6132/51187/200916/29088/6137/55052/6182/10573/6134/51073/51264/6133/6129/64965/65003/63875/6217/29074/6166/219927/6139/64981/6234/6233/51318/6228/6206/6209/6156/6173/51373/11224/6203/6235/6135/6154/6150/6232/6164/6223/29093/6181/6141/64969/65008/6142/64979/6183/6157/7311/6204/6205/25873/64928/51021/6194/65005/2197/4736/6168/6189/6170/6155/6202/6218/6227/6191/6122/23521/6210/…
hsa03013	RNA transport	165	-0.519323	-2.36838	1e-10	1.02812e-09	3.91447e-10	4657	tags=52%, list=24%, signal=40%	26019/9086/10762/5976/253314/60528/1917/57510/81929/11260/3837/1964/1915/8637/9939/6612/55706/8563/54913/9688/80336/9470/55520/2733/10189/26986/51095/79228/4116/79902/1975/10556/8087/6396/8890/7329/65110/22916/79023/79760/1978/7341/3646/1968/8761/1974/8892/10460/10284/51367/84321/8894/8666/11097/55110/8891/84305/8893/54960/10557/348995/1967/10799/10921/1983/79897/11102/10248/5901/8662/8667/5905/1…
hsa04010	MAPK signaling pathway	294	0.489588	2.3702	1e-10	1.02812e-09	3.91447e-10	3869	tags=38%, list=20%, signal=31%	3164/2353/4616/3725/1843/1847/3727/6722/374/1326/2069/11221/1848/3553/1844/9020/1647/7124/1845/4772/1850/1435/10912/1942/1969/7422/7132/4908/5908/4215/4790/9261/8817/775/5971/2318/5606/2066/6196/929/2316/4208/2260/1846/9693/51776/22808/3552/4803/355/7046/2250/80824/115727/1956/4804/5533/5598/627/55799/5970/5579/781/4914/4915/4233/5924/27092/55970/9064/7048/8912/7042/7010/5159/3554/4615/84867/7786…
hsa04020	Calcium signaling pathway	239	0.454899	2.14724	1e-10	1.02812e-09	3.91447e-10	5453	tags=50%, list=28%, signal=36%	80271/624/154/552/1812/7422/623/488/6263/7852/8817/3363/775/2774/3269/2066/9630/5350/3274/493/6547/2260/5023/4916/8877/4803/84812/109/845/219931/2250/136/113026/1956/1139/5533/2185/148/5579/4843/4914/4915/2767/6546/4233/815/4846/6261/4638/114/8912/1910/5159/1909/4923/3710/8823/2255/3709/113/5733/5336/3707/2903/1950/53373/146/56034/3708/6786/5333/91807/115/340156/107/3270/22953/5260/5153/2668/9127…
hsa04060	Cytokine-cytokine receptor interaction	291	0.58316	2.8274	1e-10	1.02812e-09	3.91447e-10	2901	tags=37%, list=15%, signal=32%	3976/6351/3569/6347/50604/9560/3586/6348/5008/8793/3576/51330/8795/3553/6355/414062/9173/2920/3596/9180/64109/6376/7124/2921/1435/9518/1440/3566/50616/6354/23529/8744/7132/3577/3455/3572/3557/2919/8797/3570/7852/3574/650/1437/84957/23765/7133/7850/3459/6374/1441/3558/3589/58191/6356/1230/1233/57007/90865/6364/3579/3552/4803/355/9966/130399/7046/1235/3458/4804/6372/958/27189/5196/27242/3587/90/133…
hsa04061	Viral protein interaction with cytokine and cytokine receptor	98	0.690278	2.84718	1e-10	1.02812e-09	3.91447e-10	2362	tags=44%, list=12%, signal=39%	6351/3569/6347/50604/9560/3586/6348/8793/3576/8795/6355/414062/2920/6376/7124/2921/1435/6354/7132/3577/3572/2919/8797/3570/7852/7133/6374/3558/6356/1230/1233/57007/6364/3579/1235/6372/5196/3587/6367/2829/3560/8809/8794
hsa04062	Chemokine signaling pathway	190	0.484725	2.21914	1e-10	1.02812e-09	3.91447e-10	5057	tags=48%, list=26%, signal=36%	6351/6347/9560/6348/3576/6355/414062/2920/6376/4792/2921/6354/53358/6774/3577/5908/4790/2919/7852/6777/2268/6374/3717/9475/58191/6356/1230/9564/1233/6364/3579/6464/2869/109/54331/1235/2792/6372/9844/2185/5970/5579/5196/5293/111/6367/2829/3055/55970/114/113/5336/6093/10803/4067/112/6654/10663/115/10235/107/1237/2771/1236/1794/5290/5294/7409/6773/408/196883/8517/2791/3702/6359/23533/5330/7074/14685…
hsa04064	NF-kappa B signaling pathway	102	0.623114	2.59399	1e-10	1.02812e-09	3.91447e-10	3113	tags=49%, list=16%, signal=41%	4616/6351/9560/8915/7128/3383/3576/148022/3553/9020/5743/1647/2920/4792/7124/2921/10912/8737/7132/7412/8837/4790/2919/5971/330/597/1540/5328/929/7187/958/5970/5579/23085/29775/60401/8792/3554/4615/329/7189/3929/5336/959/4067/5588/8740/7185/4791/7099
hsa04151	PI3K-Akt signaling pathway	352	0.411876	2.01845	1e-10	1.02812e-09	3.91447e-10	4444	tags=37%, list=23%, signal=29%	3164/4170/1026/7057/3569/374/5008/2069/10161/9180/3678/1435/1440/3566/1942/1969/7148/7422/3667/9586/4908/3911/3455/4790/3570/8817/3574/3679/3690/3716/3694/3696/1902/2066/1441/7533/3717/57521/3558/3371/1286/2260/3691/1288/1291/7097/1292/1293/6446/1285/4803/54331/2250/3680/1956/4804/2792/627/5970/3673/4914/57818/4915/5293/3908/4233/1101/4846/3675/55970/3560/7010/5159/3655/23035/3688/5519/8823/2255/…
hsa04380	Osteoclast differentiation	124	0.600333	2.59943	1e-10	1.02812e-09	3.91447e-10	4379	tags=53%, list=23%, signal=41%	3726/9021/2353/2354/3725/2355/3727/8061/8651/3553/9020/4792/7124/4772/1435/2274/4773/7132/3455/4790/353514/2215/3690/5971/3716/1540/3459/9846/140885/3552/7046/10288/11024/4286/3458/5533/5970/5293/79168/7048/7042/8792/3554/7189/3937/5336/11025/3454/10326/4791/1436/8878/7040/2534/5290/6850/6773/8517/10990/4688/11027/5532/6885/8600/1513/2212
hsa04514	Cell adhesion molecules	145	0.533203	2.37453	1e-10	1.02812e-09	3.91447e-10	5901	tags=61%, list=30%, signal=43%	6401/1364/3383/7412/9076/6403/5817/29126/3696/29851/152404/83700/58494/64115/4684/3133/5797/4359/3680/50848/100288814/4756/958/8506/23114/942/5818/22829/10686/1001/3684/3655/3688/940/959/3897/8516/149461/257194/941/83692/3384/79679/57863/6693/3685/3676/5819/3134/9672/1003/3695/23308/3111/2734/5792/3122/54413/947/3107/3385/10666/64101/137075/57555/80380/3108/3689/90952/5788/5175/3106/3123/920/3117…
hsa04625	C-type lectin receptor signaling pathway	104	0.597033	2.50265	1e-10	1.02812e-09	3.91447e-10	2509	tags=35%, list=13%, signal=30%	1959/1960/3725/3659/1263/3569/602/3586/8915/3553/9020/5743/4792/7124/114548/4772/4773/8844/4790/9261/5971/1540/3558/30835/22808/5533/5970/5293/6367/4776/3710/338339/3709/5336/4775/3592
hsa04630	JAK-STAT signaling pathway	162	0.590981	2.66529	1e-10	1.02812e-09	3.91447e-10	3819	tags=41%, list=20%, signal=34%	9021/4170/1026/3976/3569/50604/3586/5008/8651/1154/5292/8835/3596/9180/64109/1440/3566/50616/6774/3455/3572/6778/3570/3574/6777/1437/3716/3459/1441/3717/3558/3589/6776/2273/1956/3458/3587/5293/3560/122809/3597/5159/3953/3601/3600/3592/1387/149233/4609/1439/85480/1950/3439/3454/10254/6654/316/8554/30837/338376/5617/11009/5290/894/6773/1489/163702
hsa04657	IL-17 signaling pathway	94	0.662515	2.7201	1e-10	1.02812e-09	3.91447e-10	1697	tags=37%, list=9%, signal=34%	2353/2354/3725/3727/3569/6347/8061/7128/1051/3576/3553/5743/2920/3596/4792/7124/2921/1440/6354/4790/2919/1437/6279/23765/6280/6374/6356/3934/6364/7187/3458/6372/5598/27189/5970
hsa04668	TNF signaling pathway	112	0.684987	2.90501	1e-10	1.02812e-09	3.91447e-10	1697	tags=39%, list=9%, signal=36%	3726/9021/2353/3725/6401/3976/3659/3569/6347/602/1326/7128/3383/1051/3553/1906/9020/5743/2920/6376/4792/7124/2921/1435/8737/197259/9586/7132/7412/8837/4790/2919/1437/330/7133/5606/6374/153090/6364/7187/355/6372/4323/5970
hsa04714	Thermogenesis	218	-0.560896	-2.63144	1e-10	1.02812e-09	3.91447e-10	3137	tags=50%, list=16%, signal=42%	6389/285521/27330/498/6199/1376/51241/51103/5564/28958/2778/4729/55744/84987/341947/79133/51079/6598/9551/4697/23028/25915/6605/6300/506/518/10063/90639/1345/1327/1375/514/137682/522/126328/1351/65260/4704/4725/374291/515/51548/4717/4714/4724/4726/6603/4698/10975/9167/1329/84335/284184/4706/91942/4708/4713/4710/513/10632/27089/5571/4712/1355/3265/7381/1340/4728/1349/521/388753/4696/1537/4707/4731…
hsa04933	AGE-RAGE signaling pathway in diabetic complications	100	0.609288	2.53103	1e-10	1.02812e-09	3.91447e-10	2177	tags=38%, list=11%, signal=34%	1958/3725/6401/7056/3569/6347/5054/3383/3576/3553/1906/5292/7124/4772/2308/7422/6774/7412/4790/5581/6777/4088/3717/6776/1286/1288/1285/3552/84812/7046/113026/5970/5579/5293/4846/4313/7048/7042
hsa05010	Alzheimer disease	352	-0.407976	-2.04078	1e-10	1.02812e-09	3.91447e-10	2223	tags=29%, list=11%, signal=26%	55851/341947/5683/8312/51079/5694/203068/4697/10313/5688/292/506/518/1345/1327/514/7417/522/126328/1351/4704/4725/51107/374291/515/4717/5705/4714/1855/4724/5689/4726/5702/293/572/4698/5296/10975/9167/1329/5693/4706/4708/5685/4713/5691/4710/513/27089/5481/5715/1460/4712/5682/5686/3265/7381/5605/1340/4728/1349/7186/4696/1537/4707/4731/4694/4715/54539/29796/55967/6390/539/5692/1347/4700/4718/3028/47…
hsa05012	Parkinson disease	234	-0.546423	-2.60554	1e-10	1.02812e-09	3.91447e-10	2976	tags=47%, list=15%, signal=40%	498/89953/10105/5704/11047/5706/816/2778/4729/5684/10131/341947/7314/5683/581/51079/5694/203068/4697/5688/292/506/518/118424/1345/1327/514/7417/522/126328/1351/4704/4725/374291/515/4717/5705/4714/1616/4724/5689/4726/5702/293/4698/10975/7295/9167/6233/1329/5693/4706/4708/5685/4713/7332/5691/4710/513/27089/11315/5715/4712/5682/5686/7381/1340/4728/1349/4696/1537/4707/4731/5413/4694/4715/54539/7311/2…
hsa05014	Amyotrophic lateral sclerosis	347	-0.448108	-2.23786	1e-10	1.02812e-09	3.91447e-10	3373	tags=36%, list=17%, signal=31%	26100/7979/51164/468/7386/9688/5217/6389/11345/498/89953/5704/2733/116442/10189/11047/5706/4729/79902/5684/341947/5683/581/6396/79023/51079/5694/10280/203068/4697/5688/6300/506/518/1345/1327/9973/375189/11258/514/522/126328/1351/4704/4725/374291/515/4717/5705/4714/5879/2876/1616/4724/5689/4726/3178/5702/572/4698/10975/9167/6647/1329/5693/10452/4706/4708/5685/348995/4713/5691/4710/513/27089/5715/4…
hsa05016	Huntington disease	292	-0.521386	-2.53797	1e-10	1.02812e-09	3.91447e-10	3373	tags=41%, list=17%, signal=35%	26100/7979/51164/5609/7386/6389/5435/498/89953/10105/5704/11047/5706/5331/4729/1175/5684/341947/5683/581/5440/51079/5694/5439/203068/4697/5688/292/506/518/1345/1327/11258/514/7417/522/126328/1351/4704/4725/374291/515/4717/5705/4714/2876/5441/4724/5689/4726/5702/293/4698/10975/9167/6647/1329/5693/4706/4708/5685/5434/4713/5691/4710/513/27089/5438/5715/4712/5682/5686/7381/1340/1211/4728/1349/7186/46…
hsa05020	Prion disease	258	-0.48392	-2.31945	1e-10	1.02812e-09	3.91447e-10	2198	tags=37%, list=11%, signal=33%	341947/5683/581/51079/5694/203068/4697/5688/292/6300/506/518/1345/1327/514/7417/522/126328/1351/4704/4725/374291/515/4717/5705/4714/5879/4724/5689/4726/5702/293/572/4698/5296/10975/9167/6647/1329/5693/4706/4708/5685/4713/5691/4710/513/27089/5715/1460/4712/5682/5686/7381/1340/4728/1349/4696/1537/4707/4731/3305/4694/4715/54539/29796/55967/6390/539/5692/1347/4700/4718/4716/4701/4695/1350/4709/4723/7…
hsa05022	Pathways of neurodegeneration - multiple diseases	458	-0.37793	-1.93412	1e-10	1.02812e-09	3.91447e-10	2221	tags=26%, list=11%, signal=24%	10131/341947/7314/5683/581/8312/51079/5694/10280/203068/4697/5688/292/6300/506/518/118424/1345/1327/9973/11258/514/7417/522/126328/1351/4704/4725/374291/515/4717/5705/4714/5879/2876/1616/1855/4724/5689/4726/5702/293/572/4698/10975/9167/6233/6647/1329/5693/10452/4706/4708/5685/4713/7332/5691/4710/513/27089/5481/11315/5715/1460/4712/5682/5686/3265/7381/5605/1340/4728/1349/7186/4696/1537/4707/4731/5…
hsa05142	Chagas disease	101	0.607464	2.52323	1e-10	1.02812e-09	3.91447e-10	3113	tags=43%, list=16%, signal=36%	2353/3725/3569/6347/624/3586/6348/5054/3576/148022/3553/414062/4792/7124/7132/8837/4790/2774/3459/9630/3558/7097/2775/355/7046/3458/5970/4843/2767/718/5293/7048/7042/4615/5519/7189/5521/3592/5516/6416/107/2771/7099
hsa05163	Human cytomegalovirus infection	223	0.464685	2.17198	1e-10	1.02812e-09	3.91447e-10	3060	tags=33%, list=16%, signal=28%	1026/6351/3569/6347/9560/6348/3576/3553/414062/5743/5734/6376/4792/7124/4772/4773/8737/7422/6774/9586/7132/4790/3570/7852/3690/3716/115004/5732/9475/1230/340061/9564/3579/2775/3133/355/109/54331/9826/1956/11214/2792/5533/2185/5970/5579/2767/3587/5293/111/4776/55970/114/3554/3710/567/3709/113/5733/4775/4609/6093/3439/10672/3708/112/5925/6654/115/107/90993/6890/2771/6667
hsa05167	Kaposi sarcoma-associated herpesvirus infection	193	0.481326	2.20967	1e-10	1.02812e-09	3.91447e-10	2805	tags=32%, list=14%, signal=27%	7538/2353/3725/1026/3569/1827/3383/3576/7316/148022/5743/2920/4792/2921/4772/4773/7422/6774/23710/7132/3455/3572/4790/2919/9261/1437/3716/3459/3717/1230/6934/1233/7187/3133/355/54331/83439/2792/5533/5970/942/7098/718/5293/4776/3055/55970/3710/3709/5336/4775/1387/4609/9976/4067/3091/6416/3439/3708/3454/5925
hsa05202	Transcriptional misregulation in cancer	188	0.497996	2.27989	1e-10	1.02812e-09	3.91447e-10	4128	tags=43%, list=21%, signal=34%	4616/8013/1026/64332/3569/604/3398/8864/1051/3576/1848/5966/1647/5914/10912/861/2308/51274/4790/1655/1437/330/4353/597/7850/7030/5328/6935/929/4208/6258/1668/6760/5077/3021/30012/4286/221037/2138/4804/958/5970/942/4914/2120/51513/440093/4233/4211/84444/7048/3684/904/860/3560/8842/329/4609/7102/55589/5371/25942/7185/8091/6667/4291/1436/3002/51426/5081/894/3695/2321/4086/64919/2892/1991/2313/5087/7…
hsa05410	Hypertrophic cardiomyopathy	90	0.617174	2.52218	1e-10	1.02812e-09	3.91447e-10	4281	tags=60%, list=22%, signal=47%	3569/4000/1906/7124/60/3678/7171/488/3679/3690/775/3694/3696/6547/3691/6443/3680/55799/3673/781/7168/6546/7273/3908/6445/4624/27092/3675/7042/70/3655/3688/8516/71/1756/59285/786/6442/3685/3676/53632/7040/782/1674/4634/3695/7134/7043/4625/5563/7139/4633/3672/93589
hsa05414	Dilated cardiomyopathy	95	0.63139	2.59892	1e-10	1.02812e-09	3.91447e-10	4281	tags=62%, list=22%, signal=49%	4000/7124/60/3678/7171/488/3679/3690/775/3694/3696/5350/6547/3691/6443/109/3680/55799/3673/781/7168/6546/7273/111/3908/6445/4624/27092/3675/114/7042/70/3655/3688/113/8516/112/115/107/71/1756/59285/786/6442/3685/3676/7040/782/1674/4634/3695/196883/7134/7043/4625/7139/4633/3672/93589
hsa05415	Diabetic cardiomyopathy	189	-0.553055	-2.56686	1e-10	1.02812e-09	3.91447e-10	2976	tags=47%, list=15%, signal=40%	498/10105/5524/1376/816/5331/4729/5580/25874/2539/341947/51079/4697/292/6300/506/518/1345/1327/1375/514/7417/522/126328/1351/4704/4725/374291/515/4717/5160/4714/5879/4724/4726/293/4698/5296/10975/9167/5162/1329/4706/4708/4713/4710/513/27089/4712/5501/7381/1340/4728/1349/4696/1537/4707/4731/4694/4715/54539/29796/55967/6390/539/1347/4700/4718/4716/4701/4695/1350/4709/4723/7384/5499/2597/4705/4711/9…
hsa05417	Lipid and atherosclerosis	213	0.470015	2.18674	1.18031e-10	1.17674e-09	4.4803e-10	2773	tags=28%, list=14%, signal=24%	2353/3725/6401/3569/6347/6348/3383/3949/3576/148022/8795/4780/3553/414062/2920/6648/4792/7124/2921/114548/4772/4773/6774/7132/7412/5908/4790/2919/8797/6403/5606/3717/9475/929/6258/7097/7187/355/30001/958/5533/5970/5293/815/4846/22926/4615/317/4973/7189/4312/3929/4775/3592/959/4067/3304/6416/3439/3708
hsa04510	Focal adhesion	201	0.469656	2.17094	1.83565e-10	1.77626e-09	6.76293e-10	4355	tags=45%, list=22%, signal=35%	3725/7057/60/3678/7148/53358/7422/7791/3911/5908/87/3679/3690/858/330/4660/2318/3694/3696/5063/7094/9475/3371/23396/1286/7414/2316/3691/9564/1288/1291/1292/1293/6464/3611/1793/1285/2889/7408/3680/857/1956/5579/3673/5293/3908/4233/1101/3675/55742/4638/5159/4659/2909/3655/329/3688/3910/6093/81/1950/8516/56034/3914/6654/91807/340156/71/1287/859/3685/3676/57144/1729/2534/5290/10627/7409/894/3695/2321…
hsa05171	Coronavirus disease - COVID-19	231	-0.437606	-2.08035	3.50953e-10	3.29896e-09	1.25604e-09	1770	tags=35%, list=9%, signal=33%	6132/51187/6300/200916/6137/6134/6133/6129/6217/6166/6139/6234/5296/6233/6228/6206/6209/6156/6173/11224/6203/6235/6135/6154/6232/6164/6223/6181/6141/6142/6157/7311/6204/6205/25873/6194/2197/4736/6168/6189/6170/6155/6202/6218/6227/6191/6122/23521/6210/6152/6192/6160/6222/9349/6167/6136/6158/6229/6128/6208/6169/6165/6188/6161/6230/6207/6146/6147/9045/6193/6176/6125/6187/6159/6143/6130/6201/3921/613…
hsa03030	DNA replication	36	-0.739257	-2.56386	4.88906e-10	4.46806e-09	1.70116e-09	3938	tags=72%, list=20%, signal=58%	56655/4174/4172/4175/4173/1763/5427/5557/3978/5982/57804/5424/4176/4171/2237/5111/5985/5984/23649/54107/6118/10535/84153/6119/6742/5425
hsa04659	Th17 cell differentiation	105	0.558901	2.33934	7.12082e-10	6.33176e-09	2.41075e-09	5391	tags=58%, list=28%, signal=42%	2353/3725/3569/3553/5914/4792/4772/3566/861/50616/4773/6774/3572/6778/4790/3570/6777/3716/4088/3459/3717/3558/6776/6258/6095/7046/3458/5533/5970/196/7048/3605/3560/3554/4775/149233/3091/5588/3662/7040/4794/3111/8517/112744/3122/9466/5532/3108/3718/3123/920/3117/3109/2475/4089/51561/3594/5599/3556/6256/917
hsa05146	Amoebiasis	101	0.567496	2.35721	1.23649e-09	1.07054e-08	4.07597e-09	3565	tags=47%, list=18%, signal=38%	3569/3586/3576/3553/2920/7124/2921/5272/3911/4790/2919/87/1437/2774/7850/9630/1286/7414/929/1511/1288/7097/1285/3458/5970/5579/4843/2767/5293/3908/3684/7042/6318/6317/3554/3910/3592/81/3914/107/1287/7099/338382/4583/7040/5275/5290
hsa04928	Parathyroid hormone synthesis, secretion and action	106	0.555451	2.32134	1.38173e-09	1.16561e-08	4.43795e-09	3827	tags=45%, list=20%, signal=37%	1958/2353/4929/1839/1026/3727/4209/5142/9586/1591/5144/5141/4208/2260/6258/4205/109/9826/64386/1956/11214/5744/4323/5579/2767/111/10568/860/114/56302/3710/3709/113/10672/3708/112/4041/115/107/90993/2771/6667/5143/846/2768/408/64764/196883
hsa05144	Malaria	50	0.687073	2.5012	1.92784e-09	1.58565e-08	6.0372e-09	3388	tags=54%, list=17%, signal=45%	6401/7057/3569/6347/3586/3383/3576/3553/7124/1440/7412/6403/4035/7097/3458/958/4233/2532/7042/4615/3592/959/7099/1379/3043/1378/7040
hsa05206	MicroRNAs in cancer	161	0.484907	2.18896	2.37202e-09	1.9034e-08	7.24698e-09	2905	tags=35%, list=15%, signal=30%	4170/1026/7057/8651/5292/5743/3678/1942/7148/7422/6774/3667/1591/4790/25/5581/8660/3690/10253/23414/7078/5328/4851/6935/57521/23405/3371/960/23411/6464/7430/7431/1956/599/5598/9839/5579/7168/5293/5243/4233/5268/3236/7042/5159/4854/5336/1387/4609/4855/6093/324/9759/6654/4853/8626
hsa05133	Pertussis	76	0.613424	2.42654	2.67022e-09	2.09167e-08	7.96382e-09	3242	tags=43%, list=17%, signal=36%	2353/3725/3659/3569/3586/3576/148022/3553/7124/3678/114548/4790/6374/929/1073/3552/6372/5970/4843/718/3684/710/4615/715/3688/716/7189/3592/725/10392/2771/7099/840
hsa05321	Inflammatory bowel disease	63	0.636296	2.43246	2.7742e-09	2.12259e-08	8.08151e-09	4220	tags=54%, list=22%, signal=42%	3725/3569/3586/3553/3596/7124/4772/3566/50616/6774/6778/4790/4088/3459/3558/7100/7097/6095/3552/3458/5970/3605/7042/8809/3592/149233/7099/7040/64127/3111/112744/7043/3122/8807
hsa05412	Arrhythmogenic right ventricular cardiomyopathy	77	0.600962	2.37284	3.97609e-09	2.97303e-08	1.13195e-08	3463	tags=49%, list=18%, signal=41%	4000/60/3678/488/3679/3690/775/2697/3694/3696/6547/6934/3691/5318/6443/83439/3680/55799/3673/781/6546/3908/6445/27092/3675/3655/3688/8516/71/1756/59285/786/88/6442/3685/3676/782/1674
hsa03050	Proteasome	46	-0.665253	-2.44068	4.2523e-09	3.05058e-08	1.16147e-08	3778	tags=61%, list=19%, signal=49%	5690/9861/7979/5720/5704/11047/5706/122706/51371/5721/5684/9491/5683/5694/5688/5705/5689/5702/5693/5685/5691/5715/5682/5686/5692/5695/5710/5719
hsa01240	Biosynthesis of cofactors	155	-0.474826	-2.15539	4.26524e-09	3.05058e-08	1.16147e-08	3987	tags=39%, list=21%, signal=31%	64802/29922/10720/154807/1719/5313/10229/2058/441024/55191/25902/349565/4338/125061/2937/53354/1723/51805/158067/6697/29926/5372/5315/93100/204/5805/133686/29968/2356/124454/1371/4522/10201/4831/7389/79717/102157402/51004/4351/4833/587/80347/1355/5498/4832/326625/6472/9054/80308/79001/60490/3145/7390/158/10327/4830/387787/54995/11019/84274
hsa04022	cGMP-PKG signaling pathway	166	0.472187	2.13926	5.09044e-09	3.5633e-08	1.35669e-08	4366	tags=46%, list=22%, signal=36%	6722/624/4209/154/4772/4773/3667/9586/488/5581/8660/775/5350/9475/493/6547/4208/482/23439/4205/4882/477/109/481/7408/5533/148/10335/5138/3778/2767/6546/111/4624/4846/4776/4638/114/1910/4659/8654/1909/3710/7225/3709/1258/113/4775/3764/6093/5592/146/4880/10672/3708/112/91807/115/340156/476/107/90993/2771/3779/2768/5294/155/3643/64764/196883/4625/23533/5330/5532/5997/146850/2969
hsa04024	cAMP signaling pathway	216	0.441436	2.05681	8.49958e-09	5.82575e-08	2.21809e-08	3004	tags=27%, list=15%, signal=23%	2353/3725/5142/1906/6662/4792/154/1812/4772/8843/1907/2488/338442/9586/5908/488/4790/775/116/5350/1080/5732/2737/9475/5144/493/117/5141/6752/482/23439/477/109/481/3991/627/5970/5293/111/815/114/4659/1909/2735/1258/113/5733/1387/6093/6548/2903/11069/112/115/476/107/90993/2771
hsa05161	Hepatitis B	161	0.47526	2.14541	1.01923e-08	6.84341e-08	2.60555e-08	2913	tags=31%, list=15%, signal=27%	2353/1959/1960/3725/1026/3569/3576/148022/1654/4792/7124/4772/4773/6774/9586/6778/4790/6777/3716/4088/5606/3717/6776/7097/7187/355/7046/2185/6554/5970/5579/7098/5293/4776/7048/7042/4615/317/7189/4775/1387/843/4609/6416/3439/3454/5925/6654/3339/90993
hsa03410	Base excision repair	33	-0.719921	-2.44539	1.38982e-08	9.14501e-08	3.48186e-08	3151	tags=67%, list=16%, signal=56%	5427/79661/3978/3146/57804/4595/5424/10038/7515/7374/27301/2237/5111/55247/4350/23583/54107/27343/4913/328/5425/4968
hsa04640	Hematopoietic cell lineage	95	0.545006	2.24335	1.97026e-08	1.27101e-07	4.83925e-08	6904	tags=67%, list=36%, signal=44%	3569/3553/7124/3678/1435/1440/3566/1604/7037/3570/3574/1437/3690/7850/1441/3589/960/929/3552/966/3673/3675/3684/3554/3655/1379/1436/3676/1378/952/3111/2814/3122/947/1438/3672/2322/3575/3108/3815/924/945/3123/920/3117/3109/917/3127/3559/3119/911/3567/3118/3112/925/913/2815/3113/910/3115/921/912/951/916
hsa04620	Toll-like receptor signaling pathway	102	0.541392	2.25379	2.20645e-08	1.39601e-07	5.31514e-08	2778	tags=33%, list=14%, signal=29%	2353/3725/6351/3569/9560/1326/6348/3576/148022/3553/414062/4792/7124/8737/3455/4790/5606/929/7100/7097/7187/958/5970/942/7098/5293/7096/4615/7189/3929/3592/6416/3439/3454
hsa04610	Complement and coagulation cascades	85	0.561449	2.28992	2.5188e-08	1.56356e-07	5.95308e-08	4576	tags=47%, list=24%, signal=36%	7056/5329/624/5054/728/1604/623/5328/629/3075/966/718/2162/3684/5345/710/715/716/5627/10878/725/2244/1191/730/10877/1379/5265/1378/3687/722/5055/3426/2/2160/720/717/719/721/3689/4179
hsa04932	Non-alcoholic fatty liver disease	149	-0.459586	-2.07001	5.11594e-08	3.06356e-07	1.16642e-07	2198	tags=42%, list=11%, signal=37%	341947/581/51079/4697/6300/1345/1327/126328/1351/4704/4725/374291/4717/4714/5879/4724/4726/4698/5296/10975/9167/1329/4706/4708/4713/4710/27089/5571/4712/7381/1340/4728/1349/7186/4696/1537/4707/4731/4694/4715/54539/29796/55967/6390/1347/4700/4718/4716/4701/4695/1350/4709/4723/7384/4705/4711/9377/4722/4702/1337/440567/7388
hsa05205	Proteoglycans in cancer	202	0.43086	1.99259	5.12146e-08	3.06356e-07	1.16642e-07	6173	tags=55%, list=32%, signal=38%	1839/1026/7057/5329/7124/60/3678/7422/7855/6774/8324/4478/1655/3690/858/4660/2318/7078/5328/2066/388112/2099/9475/8321/960/2316/2260/60495/7097/22808/7430/355/287/857/1956/5579/3673/5293/4233/815/8826/4313/3236/7042/4659/3688/3710/3709/5336/4609/6093/6548/867/3091/3708/6654/71/3339/7099/859/286/11211/3685/7040/3316/5290/7476/7409/2719/23365/7976/3791/818/7074/3481/89780/10855/9138/1499/54361/5829…
hsa04935	Growth hormone synthesis, secretion and action	119	0.499964	2.14969	7.36683e-08	4.32801e-07	1.64784e-07	3004	tags=31%, list=15%, signal=26%	3726/9021/2353/8651/8835/53358/6774/3667/9586/8660/6777/775/5606/3717/6776/6752/9564/6464/109/5579/2767/5293/111/114/3710/3709/113/5336/1387/6416/3708/112/6654/115/107/90993/2771
hsa05418	Fluid shear stress and atherosclerosis	136	0.475047	2.08589	7.83423e-08	4.52187e-07	1.72165e-07	2016	tags=24%, list=10%, signal=22%	2353/3725/6401/1843/7056/6347/10365/3383/4780/3553/1906/7124/60/7422/7132/7412/4790/3690/858/7850/9181/4208/59341/4205/3552/857/3458/5598/5970/90/5293/4846/4313
hsa03008	Ribosome biogenesis in eukaryotes	77	-0.552715	-2.26387	9.4822e-08	5.37869e-07	2.04788e-07	4459	tags=51%, list=23%, signal=39%	84128/55813/10885/55226/1459/29889/25996/345630/54913/51602/51096/26354/4931/10436/10556/54433/10199/28987/51367/1736/3692/10607/102157402/10813/10557/10528/10799/2091/1460/10248/6949/5901/92856/10775/138716/55505/4809/55651/55272
hsa05166	Human T-cell leukemia virus 1 infection	217	0.421882	1.96703	1.11183e-07	6.19988e-07	2.36054e-07	2913	tags=29%, list=15%, signal=25%	7538/1958/2353/1959/3725/1026/6722/3569/8061/3383/2114/9020/4792/7124/4772/4773/9586/7132/4215/4790/6777/1437/5971/3716/7850/4088/7094/3558/2113/6776/3133/109/7046/8850/958/5533/4488/5970/64784/5293/111/4776/7048/6513/114/7042/3560/3554/3601/567/3600/113/4775/1387/4609/6416/8295/112/5925/115/107/90993
hsa04974	Protein digestion and absorption	103	0.519091	2.16782	1.28092e-07	7.0237e-07	2.6742e-07	3564	tags=38%, list=18%, signal=31%	8645/54407/85301/7512/6547/169044/1286/482/81578/1288/50509/1291/1292/1293/51032/23439/1285/477/481/1803/6546/7373/120103/1360/1306/1305/23428/153201/5547/1307/476/255631/1289/1287/91522/1303/1294/1308/6505
hsa03040	Spliceosome	135	-0.463905	-2.05401	1.41944e-07	7.65568e-07	2.91482e-07	3038	tags=39%, list=16%, signal=33%	8683/10992/84991/8896/10189/9343/51691/9410/4116/27316/6637/57461/24148/22916/3183/22827/6627/84321/6629/55110/9092/84844/51690/83443/6628/56949/3178/151903/6636/6632/10907/8175/3305/27339/26121/51503/10084/23658/6635/10713/6633/57819/10465/6100/51639/4809/25949/25804/6626/6631/6634/27258/10450
hsa04921	Oxytocin signaling pathway	154	0.452903	2.02543	1.60486e-07	8.51614e-07	3.24243e-07	4345	tags=41%, list=22%, signal=32%	2353/3725/1026/1827/5743/60/4772/4773/6263/775/4660/9475/29904/4208/2775/4882/109/1956/5533/5598/55799/5579/781/111/815/4846/27092/4776/100134444/6261/4638/114/4659/3710/3709/113/4775/6093/3708/112/91807/115/340156/107/71/59285/2771/786/100137049/53632/952/782/5294/196883/5563/23533/283748/5330/5532/818/93589/5997/146850
hsa05323	Rheumatoid arthritis	89	0.546482	2.22614	1.8481e-07	9.6512e-07	3.67459e-07	2462	tags=35%, list=13%, signal=31%	2353/3725/3569/6347/6348/3383/3576/3553/414062/2920/7124/2921/1435/7422/2919/1437/6374/3589/6364/7097/3552/3458/6372/942/3605/7042/8792/7010/940/3600/4312
hsa04512	ECM-receptor interaction	87	0.540291	2.20114	2.59065e-07	1.33175e-06	5.07051e-07	4253	tags=46%, list=22%, signal=36%	7057/3678/7148/3911/3679/3690/3694/3696/3371/960/1286/3691/1288/1291/1292/1293/1285/3680/3673/3908/1101/3675/3655/3688/3910/8516/3914/3339/1287/341640/3685/3676/9900/3695/2814/1758/3913/63923/3672/80144
hsa04621	NOD-like receptor signaling pathway	175	0.430974	1.96605	4.43215e-07	2.24335e-06	8.54132e-07	4141	tags=37%, list=21%, signal=29%	3725/3569/6347/7128/3576/148022/3553/10135/2920/4792/7124/2921/114548/8737/23710/3455/4790/2919/2633/330/3716/3428/24145/9927/1508/340061/1668/7187/2635/7158/837/5970/171389/4615/2634/329/3710/7189/3709/51393/22861/838/11035/3439/3708/3454/10392/59082/7099/6041/846/22900/55914/55072/9641/7188/64127/834/6773/140609/8517/4210/5330/10010/1536
hsa04670	Leukocyte transendothelial migration	113	0.480503	2.04772	7.15107e-07	3.5647e-06	1.35722e-06	5441	tags=56%, list=28%, signal=40%	1364/3383/60/7412/9076/4478/5908/7852/87/83593/9475/83700/58494/7414/9564/7430/7408/50848/100288814/2185/5579/5293/10686/4313/3684/2909/3688/5336/6093/1500/81/11069/149461/71/2771/83692/3676/5290/10627/7409/1003/3702/394/1536/4688/4633/29895/137075/1499/3689/1495/90952/4689/6387/5829/5175/1535/10398/9074/23562/29119/3683/5781
hsa05140	Leishmaniasis	73	0.550686	2.17027	7.3507e-07	3.60952e-06	1.37429e-06	4636	tags=55%, list=24%, signal=42%	2353/3725/3586/3553/5743/4792/7124/4790/2215/3716/3459/3717/7097/3552/3458/5970/5579/4843/718/3684/7042/4615/3688/7189/3592/7099/1379/3676/1378/7040/3111/7043/3122/1536/4688/6885/2212/3108/3689/4689
hsa03420	Nucleotide excision repair	46	-0.607416	-2.22849	8.21427e-07	3.97426e-06	1.51315e-06	3938	tags=54%, list=20%, signal=43%	56655/2968/8450/2965/5427/3978/5886/1161/1069/5982/57804/5424/2067/2068/1022/2073/5111/5985/5984/54107/6118/6119/9978/5425/404672
hsa04658	Th1 and Th2 cell differentiation	90	0.522015	2.1333	8.77857e-07	4.18572e-06	1.59367e-06	2903	tags=32%, list=15%, signal=28%	2353/3725/28514/3596/4792/4772/3566/4773/6778/4790/54567/6777/3716/3459/4851/3717/3558/6776/84441/3458/5533/864/5970/3560/4854/4775/3592/5588/4853
hsa04925	Aldosterone synthesis and secretion	98	0.503784	2.07795	1.26807e-06	5.95993e-06	2.26918e-06	2913	tags=32%, list=15%, signal=27%	3164/4929/3949/9586/5581/775/493/482/23439/477/109/481/747/3991/23683/5579/5138/2767/111/815/114/8912/3710/3709/113/3708/112/115/476/107/90993
hsa05145	Toxoplasmosis	110	0.486403	2.05958	1.30139e-06	6.03037e-06	2.296e-06	6428	tags=65%, list=33%, signal=44%	3586/3949/8651/4792/7124/6774/7132/3911/4790/330/3716/3459/5606/3717/7097/2775/3458/958/5970/4843/3587/3908/7042/4261/4615/3655/329/3688/7189/3910/3592/959/3304/3914/2771/7099/7040/5294/240/3111/8517/7043/23533/3122/3913/6885/3306/146850/1234/3108/3310/3123/596/3117/3912/3109/5599/3303/10000/3127/10319/3915/3119/842/1432/1147/3118/3112/23118/6772/51135/3918
hsa04210	Apoptosis	135	0.446893	1.95714	1.51787e-06	6.93582e-06	2.64074e-06	3372	tags=32%, list=17%, signal=27%	2353/4616/4170/3725/4000/8795/9020/1647/4792/7124/60/10912/8737/7132/8837/4790/7846/8797/5366/330/597/1508/153090/4803/355/5970/4914/5293/329/317/3710/3709/843/1439/7277/1520/3708/71/7185/143/840/3002/1519
hsa05143	African trypanosomiasis	36	0.658417	2.23236	1.69586e-06	7.64299e-06	2.90998e-06	3541	tags=47%, list=18%, signal=39%	6401/3569/3586/3383/3553/7124/7412/355/3250/3458/5579/4615/3910/3592/3043/169355/8542
hsa04360	Axon guidance	182	0.413043	1.89115	1.93036e-06	8.58226e-06	3.2676e-06	4793	tags=43%, list=25%, signal=33%	27289/1942/1969/4773/91653/54910/25/10509/7852/3985/56963/5063/8482/10501/9475/5362/9353/1073/6586/54434/3611/7223/9423/57556/4756/5533/7220/5293/6091/4233/815/4776/219699/1630/1947/59277/3688/57522/1808/8633/7225/151449/22885/5336/4775/2051/6093/3897/23654/2242/137970/2047/5921/2771/1948/10154/3983/10371/84448/57144/2534/5290/10627/10512/6405/84552/9723/23365/7976/5532/818/64101/91584/7224/57715…
hsa04371	Apelin signaling pathway	137	0.442752	1.9498	2.80684e-06	1.23127e-05	4.68792e-06	4069	tags=39%, list=21%, signal=31%	1958/10365/5054/4209/1490/23710/6263/5581/4088/6547/4208/22808/8877/4205/109/54331/7046/3991/2792/4843/6546/10891/111/4846/55970/6261/4638/114/3710/3709/113/4854/7350/59/6548/10672/3708/112/9759/91807/115/340156/107/2771/53632/4634/8678/5294/196883/2791/5563/23533/5289/5330
hsa05164	Influenza A	169	0.419916	1.9024	3.06239e-06	1.32569e-05	5.04744e-06	4216	tags=31%, list=22%, signal=24%	9021/3569/6347/3383/3576/148022/8795/3553/4792/7124/60/114548/7132/3455/4790/8797/3716/3459/3717/3337/4928/90865/7187/3552/355/3458/5970/5579/7098/5293/4261/4615/317/3592/1387/3439/3454/71/5371/5611/7099/6041/9641/5290/834/6773/3111/8517/3122/23633/5610/29107
hsa05150	Staphylococcus aureus infection	89	0.516719	2.1049	3.5676e-06	1.52434e-05	5.80375e-06	6300	tags=56%, list=32%, signal=38%	3586/3383/728/2204/3872/2357/2358/2215/6403/8689/25984/3868/629/3861/1668/3075/718/3684/715/716/3426/2359/5724/3111/3860/3122/720/717/719/2212/3108/721/3689/1673/5648/3123/1672/3117/3109/3683/3880/3127/390792/3119/3881/1675/3118/3857/3112/6404
hsa04971	Gastric acid secretion	76	0.537385	2.12575	3.74381e-06	1.57912e-05	6.01232e-06	3004	tags=42%, list=15%, signal=36%	3766/60/1080/3274/6752/482/23439/7430/477/109/481/5579/3772/111/815/4638/114/3710/3709/113/54207/6548/3776/3708/112/91807/115/340156/476/107/71/2771
hsa05135	Yersinia infection	136	0.434344	1.90717	4.12497e-06	1.71787e-05	6.54059e-06	4444	tags=40%, list=23%, signal=31%	2353/3725/3569/6347/3586/3576/148022/3553/4792/7124/60/3678/114548/4772/4773/4790/5606/3558/6196/9475/23396/64283/9564/1793/9844/2185/5970/5293/4615/3688/7189/3937/7456/4775/6093/6416/71/8874/7099/3676/5290/834/7409/10163/9815/8517/4210/8394/23365/147179/6885/8395/2212/5586
hsa05130	Pathogenic Escherichia coli infection	195	0.394525	1.81352	4.70394e-06	1.93449e-05	7.36537e-06	4379	tags=36%, list=23%, signal=28%	2353/3725/3569/1364/3576/8795/3553/4792/7124/60/84617/114548/8737/7132/9076/4790/25/7846/8797/5063/1902/9475/9181/7100/7430/4644/355/9826/100288814/10802/837/4645/5970/9267/4629/10686/55930/3554/4615/3688/7189/4641/7456/6093/7277/10672/149461/71/10787/7280/7099/9632/840/4627/3071/2534/2768/834/10163/8517/4542/9871/23365/147179/6885/2846/81027/4628/8743/137075/2212
hsa05152	Tuberculosis	176	0.411937	1.88028	5.77072e-06	2.34391e-05	8.92418e-06	5286	tags=46%, list=27%, signal=34%	1263/3569/3586/8915/1051/3553/7124/22925/8844/7132/4790/2215/3716/3459/3656/3717/929/30835/7097/8877/3552/3458/5533/5970/4843/3587/718/815/7096/9902/3684/7042/4261/4615/4360/317/7189/3929/3592/1387/843/1520/3439/4800/7099/1379/64581/1378/3687/7040/64127/6850/5994/3111/972/7043/3916/5289/3122/23365/10333/5532/818/2212/5993/10892/3108/3689/8411/3448/3920/6714/7421/3123/596/801/2033/3117/3109/4046/5…
hsa04713	Circadian entrainment	97	0.490593	2.02004	6.22499e-06	2.48246e-05	9.4517e-06	3004	tags=30%, list=15%, signal=25%	2353/51655/8864/5187/6263/775/116/117/2775/109/54331/2792/5579/111/815/55970/6261/114/8912/3710/113/2903/5592/3708/112/9722/115/107/2771
hsa04810	Regulation of actin cytoskeleton	218	0.383589	1.7878	6.26274e-06	2.48246e-05	9.4517e-06	5309	tags=49%, list=27%, signal=36%	624/60/3678/623/4478/7852/3985/8817/87/3679/3690/4660/3694/3696/5063/1902/9475/23396/7414/2260/1073/3691/9564/54434/22808/7430/1793/2250/3680/1956/9459/5305/2934/3673/4629/5293/8826/3675/55970/3684/4638/5159/4659/2909/3655/3688/8823/2255/6093/324/81/6548/1950/8516/56034/10672/6654/91807/340156/71/10787/8874/3685/3676/4627/3687/3071/57144/2254/1729/5290/2768/10627/7409/3695/10163/80310/8394/23365/…
hsa04672	Intestinal immune network for IgA production	45	0.608026	2.17023	6.69073e-06	2.60437e-05	9.91586e-06	6252	tags=78%, list=32%, signal=53%	3569/3586/9020/7852/29851/3558/958/942/3601/940/3600/959/10803/941/3676/7040/3695/23308/8741/3111/3122/23495/3108/6387/56477/3123/3117/3109/3127/115650/3119/3567/3118/2826/3112
hsa04660	T cell receptor signaling pathway	103	0.47231	1.97245	6.72862e-06	2.60437e-05	9.91586e-06	3942	tags=34%, list=20%, signal=27%	2353/3725/1326/3586/8915/9020/4792/7124/4772/4773/4790/1437/5063/29851/3558/9402/3458/5533/5970/5293/940/3937/4775/959/5588/6654/57144/2534/5290/7409/10125/4794/84433/8517/3702
hsa01200	Carbon metabolism	114	-0.444867	-1.93305	8.03815e-06	3.07506e-05	1.17079e-05	4825	tags=45%, list=25%, signal=34%	229/55753/1737/22934/5096/2806/5723/5091/84693/132158/10873/35/2746/5313/26275/84532/2875/2203/2805/6389/1431/5315/2539/29968/26227/38/230/226/5211/113675/5160/2023/2821/1892/3421/4191/5162/7167/283871/2271/6472/3420/6390/25796/26007/5226/2653/2597/6888/7086/8802
hsa04014	Ras signaling pathway	232	0.374324	1.75759	1.02789e-05	3.88706e-05	1.47996e-05	6187	tags=50%, list=32%, signal=35%	2114/5966/1435/1942/1969/53358/7422/8844/4908/5908/27/4790/25/8817/3363/5063/23179/83593/9846/2113/2260/6464/22808/4803/54331/2250/115727/1956/4804/2792/627/5970/5579/4914/4915/5293/4233/5924/55970/7010/5159/8823/2255/22821/8831/5336/2903/1950/56034/6654/10235/5921/7039/1436/284/100137049/57144/2254/9771/5290/3643/10125/2321/80310/8517/2791/55770/283748/3791/2322/7074/4763/3481/5922/5900/7424/381…
hsa04350	TGF-beta signaling pathway	94	0.48615	1.996	1.14634e-05	4.28576e-05	1.63176e-05	3100	tags=35%, list=16%, signal=30%	7057/7050/3398/7124/4092/57154/3399/650/56963/4088/3397/79875/130399/7046/4756/3458/90/7048/7042/4052/5519/64388/3400/151449/1387/4609/2200/5516/6093/91/25805/6667/10468
hsa05224	Breast cancer	147	0.423249	1.88679	1.17073e-05	4.29684e-05	1.63597e-05	3628	tags=31%, list=19%, signal=26%	2353/4616/3725/1026/28514/1647/10912/53358/7855/8324/8817/54567/26508/1452/4851/2100/2099/6934/8321/2260/5241/6464/83439/2250/1956/5293/3280/8823/2255/4854/4609/4855/324/1950/4041/5925/6654/4853/4791/6667/10023/11211/51426/2254/5290/7476
hsa04015	Rap1 signaling pathway	210	0.382404	1.77463	1.17543e-05	4.29684e-05	1.63597e-05	5278	tags=45%, list=27%, signal=33%	7057/60/1435/2357/1942/1969/7422/5908/8817/3690/3397/1902/5606/83593/7094/2260/9564/9693/2775/22808/4803/2889/109/7408/2250/136/1956/4804/23683/5579/5293/111/4233/3684/114/7010/5159/1268/3688/8823/2255/3937/113/57568/1500/2903/1950/11069/56034/112/115/10235/107/71/9863/2771/1436/284/2254/9771/5290/7409/3643/9855/2321/196883/80310/84552/5330/64411/25865/3791/23094/2846/7074/5900/1499/3689/7424/381…
hsa04261	Adrenergic signaling in cardiomyocytes	150	0.415889	1.853	1.65442e-05	5.98137e-05	2.27734e-05	4436	tags=40%, list=23%, signal=31%	1390/154/7171/9586/488/775/5350/493/6547/482/23439/477/109/481/55799/148/781/7168/6546/111/4624/815/27092/6332/6330/114/70/5519/5521/113/5516/6548/11069/146/112/115/476/107/90993/59285/2771/786/782/4634/5294/64764/196883/7134/5523/4625/7139/23533/186/5330/4633/6331/818/93589/146850/7170
hsa04080	Neuroactive ligand-receptor interaction	337	0.331491	1.62044	1.69837e-05	6.07351e-05	2.31242e-05	6033	tags=36%, list=31%, signal=25%	133/624/728/10161/1906/5734/154/552/1812/9294/2357/1907/2358/2554/2488/623/5029/3363/1903/116/3269/1902/2561/5732/3274/117/6752/1511/5023/5031/2899/2837/136/2568/1139/1901/148/27334/718/255061/1910/1909/4923/1268/3953/5733/2903/146/2564/1145/7200/2901/286530/4922/55879/2908/56923/22953/6013/9127/5617/7252/1134/10911/155/4161/1144/2359/2570/7253/5724/134864/1143/2892/186/2912/64106/2846/9934/719/3…
hsa05222	Small cell lung cancer	92	0.467659	1.91292	1.74547e-05	6.17483e-05	2.351e-05	3612	tags=40%, list=19%, signal=33%	4616/1026/5743/1647/4792/10912/3911/4790/330/1286/1288/6258/7187/1285/5970/3673/4843/5293/3908/3675/3655/329/317/3688/7189/3910/4609/3914/5925/7185/1287/3685/51426/5915/5290/7188/1017
hsa05235	PD-L1 expression and PD-1 checkpoint pathway in cancer	89	0.495234	2.01738	2.16873e-05	7.59055e-05	2.89002e-05	3865	tags=38%, list=20%, signal=31%	2353/3725/148022/4792/4772/4773/6774/4215/4790/55509/29126/3716/3459/5606/3717/7097/1956/3458/5533/5970/5293/4615/7189/940/4775/1950/3091/5588/7099/283106/5290/10125/4794/8517
hsa04068	FoxO signaling pathway	129	0.428567	1.86215	2.3045e-05	7.98083e-05	3.03862e-05	2253	tags=22%, list=12%, signal=19%	4616/1026/1263/3569/604/10365/3586/1647/6648/10912/2308/6774/3667/23710/114907/8660/10769/4088/23411/6446/7046/1956/1901/57818/5293/7048/7042/6517
hsa05330	Allograft rejection	35	0.637334	2.13831	2.37556e-05	8.13145e-05	3.09596e-05	6938	tags=94%, list=36%, signal=61%	3586/7124/3558/3133/355/3458/958/942/940/3592/959/941/3002/3134/3111/3122/3107/3108/5551/3106/3123/3117/3109/3127/3119/3567/3105/3118/3112/3113/3115/3135/3593
hsa04917	Prolactin signaling pathway	70	0.515631	2.00605	2.39742e-05	8.13145e-05	3.09596e-05	2225	tags=27%, list=11%, signal=24%	9021/2353/3659/8651/1154/8835/53358/6774/4790/6777/3717/2100/2099/6776/6464/5970/5293/8792/122809
hsa05332	Graft-versus-host disease	38	0.612841	2.10441	2.65513e-05	8.91365e-05	3.39377e-05	6892	tags=87%, list=35%, signal=56%	3569/3553/7124/3558/3133/3552/355/3458/942/940/941/3002/3134/3111/3122/3107/3821/3824/3108/5551/3106/3123/3117/3109/3127/3119/3105/3118/3112/3812/3113/3115/3135
hsa04723	Retrograde endocannabinoid signaling	140	-0.404821	-1.80484	3.1291e-05	0.000103532	3.94186e-05	2610	tags=29%, list=13%, signal=26%	5331/4729/2783/2166/2563/51079/4697/6300/126328/4704/4725/374291/4717/4714/4724/4726/4698/4706/4708/4713/4710/4712/4728/4696/4707/4731/4694/4715/54539/55967/4700/4718/4716/4701/4695/4709/4723/4705/4711/4722/4702
hsa03440	Homologous recombination	41	-0.583715	-2.08905	3.14687e-05	0.000103532	3.94186e-05	3752	tags=46%, list=19%, signal=37%	83990/672/7979/5889/80198/57804/5424/5888/25788/8438/641/79728/7516/29086/146956/6118/6119/6742/5425
hsa04926	Relaxin signaling pathway	129	0.424725	1.84545	3.3858e-05	0.00011029	4.19917e-05	3937	tags=36%, list=20%, signal=29%	2353/3725/1906/4792/53358/7422/9586/4790/1286/1288/6464/2775/1285/109/54331/7046/1956/2792/5970/4843/5293/111/4846/4313/55970/7048/114/1910/113/4312/59/6416/112/6654/115/107/90993/2771/1287/6013/7040/5290/408/64764/196883/2791/2769
hsa04072	Phospholipase D signaling pathway	147	0.413207	1.84202	3.72532e-05	0.00012016	4.57495e-05	4877	tags=41%, list=25%, signal=31%	3576/10161/552/53358/8613/3577/160851/26052/1902/9846/1606/23396/1608/3579/6464/22808/8877/109/56895/1956/2185/9267/5293/111/114/5159/113/5336/1950/11069/56034/10672/112/6654/115/107/100137049/2534/5290/2768/6850/5294/2205/3643/196883/80310/23533/8394/283748/5330/2912/2846/8395/1759/146850/5900/3815/5338/27128/8681/5321
hsa03430	Mismatch repair	23	-0.688331	-2.17388	4.24097e-05	0.000135464	5.15764e-05	3013	tags=52%, list=16%, signal=44%	3978/5982/57804/9156/5424/5111/5985/5984/6118/6119/6742/5425
hsa04012	ErbB signaling pathway	85	0.469661	1.91556	5.07017e-05	0.000160393	6.10678e-05	2845	tags=28%, list=15%, signal=24%	3725/1839/1026/374/2069/53358/27/25/6777/5063/2066/6776/3084/6464/1956/5579/5293/815/5336/4609/867/1950/6416/6654
hsa04662	B cell receptor signaling pathway	79	0.483993	1.92973	5.73321e-05	0.000179641	6.83962e-05	4569	tags=43%, list=24%, signal=33%	2353/3725/8915/4792/4772/4773/4790/353514/10288/11024/5533/5970/5579/5293/79168/5336/4775/11025/4067/6654/3635/5290/6850/27071/7409/4794/84433/8517/10990/11027/118788/5532/10892/10859
hsa03460	Fanconi anemia pathway	54	-0.528091	-2.01948	5.99954e-05	0.000186212	7.08983e-05	4747	tags=57%, list=24%, signal=44%	55120/11201/4292/2177/55215/2176/83990/2178/672/5889/2175/80198/353497/5888/2067/100526739/641/116028/79728/80010/197342/201254/29089/146956/6118/9894/80233/2189/6119/378708/2188
hsa04927	Cortisol synthesis and secretion	65	0.501077	1.92313	6.39702e-05	0.000196693	7.48889e-05	4083	tags=37%, list=21%, signal=29%	3164/3949/9586/5151/775/109/2767/111/114/8912/3710/3709/113/3776/3708/112/115/107/90993/6667/64764/196883/5330/5087
hsa04270	Vascular smooth muscle contraction	133	0.414154	1.80932	6.91558e-05	0.000210669	8.02099e-05	5265	tags=46%, list=27%, signal=34%	133/1906/552/1907/5581/775/4660/9475/4882/109/9826/136/148/5579/10335/4629/3778/2767/111/4638/114/4659/72/1909/800/3710/5583/3709/113/59/6093/5592/146/4880/10672/3708/112/5588/91807/115/340156/107/3779/100137049/4627/2768/196883/283748/23365/5330/4628/10203/9138/50487/8681/5321/10398/801/54776/85366/2977
hsa05416	Viral myocarditis	57	0.534323	1.98765	7.30597e-05	0.00022052	8.39605e-05	6252	tags=77%, list=32%, signal=53%	3383/60/1604/27/25/3133/6443/857/958/942/3908/6445/4624/940/959/71/1982/1756/941/6442/2534/3134/3111/4625/3122/3107/3108/3689/5551/3106/3123/3117/3109/1981/3683/3127/8672/3119/842/595/3105/5880/3118/3112
hsa04918	Thyroid hormone synthesis	75	0.484382	1.90819	7.38037e-05	0.00022074	8.40444e-05	4244	tags=45%, list=22%, signal=36%	9586/2878/482/23439/477/109/481/50506/5579/111/114/3710/6528/5172/3709/113/405753/53905/3708/112/7173/115/476/107/90993/2877/7252/433/64764/7253/196883/5330/7038/4036
hsa05320	Autoimmune thyroid disease	50	0.553196	2.01384	7.46517e-05	0.000221265	8.42442e-05	6892	tags=76%, list=35%, signal=49%	3586/3558/3133/355/958/942/940/959/3439/7173/941/3002/7252/3134/7253/3111/3122/7038/3107/3108/5551/3106/3448/3123/3117/3109/3127/3119/3567/3105/3118/3112/3451/3113/1081/1493/3115/3135
hsa04915	Estrogen signaling pathway	137	0.400669	1.76447	7.83816e-05	0.000230246	8.76636e-05	3074	tags=26%, list=16%, signal=22%	2353/3725/1839/3872/5914/53358/9586/8689/25984/2100/2099/3868/3861/5241/6464/2775/109/1956/5293/111/4846/4313/114/3710/3709/113/3304/3708/112/6654/115/107/90993/2771/6667/7039
hsa04972	Pancreatic secretion	100	0.445702	1.85149	9.08166e-05	0.000264413	0.000100672	2886	tags=31%, list=15%, signal=27%	5908/488/1080/493/482/51032/23439/477/109/481/219931/5579/7220/3778/4218/111/1360/114/3710/3709/113/6548/6558/9635/3708/112/22802/279/115/476/107
hsa04390	Hippo signaling pathway	156	0.391441	1.75421	0.000107039	0.000308912	0.000117615	5982	tags=50%, list=31%, signal=35%	374/3398/5054/1490/26524/60/4092/7005/7855/8324/25937/650/330/4088/3397/7533/9231/6934/8321/7004/7046/83439/10413/122786/154796/126374/7003/7048/1453/7042/329/5519/5521/151449/4609/5516/55233/324/7159/71/8463/11211/7040/2736/7476/894/79981/4086/84552/7043/10207/7976/89780/1499/3689/1495/54361/23418/6932/7471/56288/85409/1742/4089/29119/8200/5515/64398/80326/353500/84962/7532/7483/8945/7477/8313/6…
hsa04611	Platelet activation	123	0.425766	1.83982	0.000111834	0.000319944	0.000121815	5521	tags=53%, list=28%, signal=38%	60/5908/3690/7094/9475/5023/109/7408/3673/5293/111/4846/4638/8773/114/4659/2909/3688/3710/3709/3937/113/5336/6093/5592/4067/10672/3708/112/6786/2244/91807/115/340156/10235/107/71/2771/100137049/2534/5290/6850/10627/5294/10125/196883/2814/23533/283748/23365/5330/146850/2212/9138/6916/8681/5321/6714/83706/6915/85366/2977/5742/10000/83660
hsa04919	Thyroid hormone signaling pathway	121	0.410401	1.76916	0.000121455	0.000344471	0.000131153	5494	tags=47%, list=28%, signal=34%	1827/60/2308/488/6567/3690/4851/5350/2099/482/6258/23439/477/84812/481/113026/8850/1735/10231/5579/5293/4624/6513/4854/5336/1387/4609/4855/6548/3091/5333/476/71/4853/25942/3685/9968/5290/23389/4625/5330/9611/1499/54361/5469/5214/6714/116931/489/4193/2033/51196/2475/6256/10000/8202/7067
hsa05165	Human papillomavirus infection	331	0.319925	1.56258	0.000151797	0.000426848	0.000162518	4236	tags=30%, list=22%, signal=24%	1026/7057/3659/148022/5743/5734/7124/3678/7148/2308/7422/7855/9586/7132/8324/3911/3455/4790/3679/26508/3690/1452/3716/3694/3696/4851/3371/6934/8321/1286/3691/1288/84441/1291/1292/1293/7187/3133/1285/355/83439/3680/1956/5970/3673/7098/5293/3908/1101/3675/5159/3280/3655/3688/5519/5521/3910/4854/1387/5516/4855/324/1950/8516/3439/3454/3914/5925/6654/4853/90993/1287/5934/11211/3685/3676/9794/23352/964…
hsa04924	Renin secretion	69	0.48936	1.8976	0.000157905	0.000440262	0.000167625	3257	tags=32%, list=17%, signal=27%	1906/5734/154/1907/775/116/5732/117/1508/5533/3778/111/1909/3710/3709/358/9635/3708/112/22802/2771/5153
hsa04923	Regulation of lipolysis in adipocytes	55	0.511678	1.89251	0.000189332	0.000523448	0.000199297	3875	tags=42%, list=20%, signal=34%	5743/154/3667/8660/109/3991/5293/111/114/113/5733/5592/112/115/107/2771/7252/5290/155/3643/7253/196883/364
hsa04392	Hippo signaling pathway - multiple species	28	0.632383	2.02258	0.000191684	0.000525533	0.000200091	3734	tags=54%, list=19%, signal=43%	26524/7005/25937/9770/8642/7004/10413/54798/122786/79633/126374/7003/55233/8463/79981
hsa05134	Legionellosis	57	0.517724	1.9259	0.000206032	0.000560202	0.000213291	3329	tags=42%, list=17%, signal=35%	3569/3576/3553/2920/4792/7124/2921/4790/2919/929/7100/7097/5970/718/3684/4615/317/3592/3304/4791/7099/1379/840/1378
hsa04930	Type II diabetes mellitus	46	0.535011	1.91672	0.000225172	0.000607227	0.000231195	2338	tags=30%, list=12%, signal=27%	9021/8651/8835/7124/3667/5581/8660/775/3098/389692/5293/122809/6517/3099
hsa04970	Salivary secretion	92	0.430003	1.75889	0.000227879	0.000609529	0.000232071	4069	tags=35%, list=21%, signal=28%	154/6263/493/482/23439/477/109/481/148/5579/3778/111/114/3710/3709/113/6548/6558/5592/146/3708/112/279/115/476/107/3347/952/1755/155/196883/5330
hsa05160	Hepatitis C	156	0.381142	1.70805	0.000230468	0.000611482	0.000232815	2872	tags=24%, list=15%, signal=20%	9021/1026/1364/3949/148022/4792/7124/8737/6774/7132/9076/3455/8837/4790/3716/7533/7187/355/100288814/1956/3458/5970/7098/5293/10686/317/5519/7189/5521/4609/5516/1950/3439/3454/5925/6654/149461
hsa04340	Hedgehog signaling pathway	55	0.501742	1.85576	0.000280275	0.000737685	0.000280865	5754	tags=51%, list=30%, signal=36%	91653/730094/57154/1452/2737/2619/50846/2121/132884/23432/1453/8643/55733/2735/57467/2736/894/408/23295/84976/8452/4036/596/8454/64399/122011/5727/8945
hsa05169	Epstein-Barr virus infection	199	0.354074	1.63398	0.000302458	0.000789753	0.00030069	3865	tags=29%, list=20%, signal=23%	4616/3725/1026/3569/7128/3383/9020/1647/4792/7124/10912/8737/6774/3455/4790/4734/5971/3716/5606/960/7097/7187/3133/355/7431/958/9612/864/5970/5293/3280/4615/317/7189/567/5336/4609/4067/6416/3439/3454/5925/6890/25942/4791/51426/9641/5290/7188/6850/3134/1017/894/6773/4794/3111/8517
hsa03020	RNA polymerase	31	-0.586873	-1.96368	0.000328368	0.000850655	0.000323878	3169	tags=52%, list=16%, signal=43%	221830/5435/64425/171568/5440/10621/5439/30834/5441/5434/5438/9533/51728/5437/5436/51082
hsa05210	Colorectal cancer	86	0.437941	1.78264	0.000374562	0.000962741	0.000366553	2845	tags=26%, list=15%, signal=22%	2353/4616/3725/1026/374/2069/1647/10912/5366/4088/6934/7046/83439/1956/5293/1630/7048/7042/4609/324/1950/6654
hsa03060	Protein export	23	-0.645645	-2.03907	0.00038764	0.000988632	0.000376411	3925	tags=57%, list=20%, signal=45%	29927/90701/83943/6727/6726/9789/58477/28972/23480/10952/196294/5018/23478
hsa05131	Shigellosis	243	0.333565	1.57555	0.000408866	0.00103474	0.000393968	3629	tags=31%, list=19%, signal=25%	3725/8915/3576/7316/3553/4792/7124/60/3678/114548/8737/2308/23710/7132/4790/5581/87/1437/831/7094/115004/57521/9475/960/9181/7414/929/7307/340061/9564/7100/3611/1793/3021/84812/113026/1956/9844/837/3098/5970/9267/23048/718/5293/440093/102724594/3554/4615/3099/3688/3710/7189/3709/5336/6093/81/3708/5588/10392/5333/71/7323/7099/10670/3101/8878/55072/1729/5290/7188/55062/8678/10627/834
hsa05310	Asthma	28	0.611344	1.95529	0.000431958	0.00108484	0.000413042	6842	tags=86%, list=35%, signal=56%	3586/3596/7124/5553/6356/958/959/2205/3111/3122/3108/3123/3117/3109/2206/3127/3119/3567/6037/3118/3112/3113/2207/3115
hsa05032	Morphine addiction	91	0.433309	1.76959	0.00044523	0.0011097	0.000422507	3907	tags=35%, list=20%, signal=28%	5142/1812/2554/5151/2561/5144/5141/2775/2869/109/54331/2568/2792/5579/50940/5138/111/55970/114/113/2564/112/115/107/2771/55879/5153/5143/408/2570/196883/2791
hsa04912	GnRH signaling pathway	93	0.422136	1.72779	0.000448843	0.00111029	0.000422733	2886	tags=29%, list=15%, signal=25%	1958/3725/1839/2488/4215/775/5606/109/1956/5598/4323/2185/5579/2767/111/815/4313/114/3710/3709/113/6416/3708/112/6654/115/107
hsa04911	Insulin secretion	86	0.432403	1.7601	0.000494462	0.00121401	0.000462223	4420	tags=38%, list=23%, signal=30%	9586/775/116/117/482/23439/477/109/481/5579/3778/2767/111/815/6513/114/2864/3710/113/11069/112/3782/115/476/107/90993/3779/64764/196883/27445/5330/818/6844
hsa05031	Amphetamine addiction	69	0.472423	1.83192	0.000500207	0.00121902	0.00046413	1933	tags=17%, list=10%, signal=16%	2353/2354/3725/23237/1812/9586/775/23411/5533/5579/111/815
hsa04520	Adherens junction	71	0.461446	1.80618	0.00056905	0.0013766	0.000524125	6207	tags=66%, list=32%, signal=45%	6615/60/87/4088/6934/7414/2260/4008/10580/7046/5770/5797/83439/1956/5818/4233/8826/7048/2241/1387/1500/81/71/5819/2534/283106/3643/9855/10163/5792/6885/5787/1499/1495/6932/6714/56288/2033/4089/81607/29119/3480/2064/7525/5880/998/117178
hsa05162	Measles	139	0.378308	1.66771	0.000574507	0.00137966	0.000525289	3714	tags=27%, list=19%, signal=22%	2353/3725/3569/7128/3553/4792/6774/4478/3455/4790/6777/3716/3558/6776/30835/7097/7187/3552/355/5970/5293/51209/3560/4615/317/7189/940/3592/3304/3439/3454/7099/9641/283106/5290/1017/894/6773
hsa04725	Cholinergic synapse	113	0.397178	1.69262	0.000625294	0.00149074	0.000567582	5178	tags=42%, list=27%, signal=31%	2353/9586/43/775/3717/2775/109/54331/1139/2792/5579/2767/5293/111/815/55970/100134444/114/60482/3710/3709/113/3708/112/115/107/90993/2771/2534/5290/5294/64764/196883/2791/1143/23533/5330/818/146850/1137/3784/2788/1132/1128/596/9132/814
hsa04940	Type I diabetes mellitus	41	0.537663	1.87702	0.00064076	0.00151662	0.000577436	6938	tags=80%, list=36%, signal=52%	3553/7124/3558/3133/3552/355/3458/942/1363/940/3592/941/3002/3134/5799/3111/3122/3107/3108/5551/3106/3123/3117/3109/3127/3119/3105/3118/3112/3113/3115/3135/3593
hsa04931	Insulin resistance	108	0.395938	1.67112	0.000654824	0.00153884	0.000585895	2253	tags=24%, list=12%, signal=21%	9021/3569/79660/4792/7124/2308/6774/3667/9586/7132/4790/9945/5581/8660/32/6196/5770/5970/5579/57818/5293/10891/4846/6513/22877/6517
hsa00130	Ubiquinone and other terpenoid-quinone biosynthesis	11	-0.746276	-1.89674	0.000754563	0.00176065	0.000670347	3856	tags=64%, list=20%, signal=51%	154807/6898/10229/51805/51004/79001/84274
hsa05120	Epithelial cell signaling in Helicobacter pylori infection	70	0.453252	1.76337	0.000777108	0.00180048	0.000685514	2797	tags=31%, list=14%, signal=27%	3725/1839/3576/9020/2920/4792/2921/3577/4790/2919/83700/58494/3579/50848/1956/5970/4233/6868/5336/4067/6416/10392
hsa05132	Salmonella infection	249	0.318197	1.50875	0.000875217	0.00201361	0.000766661	2914	tags=24%, list=15%, signal=20%	2353/388/3725/3569/3576/8795/3553/4792/7124/60/84617/114548/8737/197259/7132/4790/9842/7846/8797/257364/330/9648/2318/5063/5606/5287/9475/3839/6934/79026/929/2316/79443/7100/7097/57381/83439/4074/9844/837/5970/9267/5293/23339/51209/1783/4615/329/7189/113146/4609/838/11035/7277/6416/10392/302/71/10787
hsa05226	Gastric cancer	148	0.365533	1.63094	0.000934273	0.00212055	0.000807378	5882	tags=47%, list=30%, signal=33%	4616/1026/1647/10912/53358/7855/8324/8817/1452/4088/6934/8321/6258/6464/7046/83439/2250/1956/5293/5243/4233/7048/7042/8823/2255/4609/324/1950/4041/5925/6654/10023/11211/4583/7040/51426/2254/5915/5290/1017/7476/7043/7976/4040/89780/1499/1495/2263/54361/2247/2252/6932/7471/596/2475/4089/6256/3082/29119/10000/80326/122011/2549/7483/2064/8074/6655/7477/8313
hsa05221	Acute myeloid leukemia	67	0.463299	1.78962	0.000934966	0.00212055	0.000807378	3175	tags=34%, list=16%, signal=29%	8864/1848/5292/5914/861/6774/4790/6777/1437/4353/597/5467/6934/6776/929/83439/5970/5293/3684/4609/6654/5371/1436
hsa05220	Chronic myeloid leukemia	76	0.445502	1.76229	0.000941036	0.00212055	0.000807378	3565	tags=36%, list=18%, signal=29%	4616/1026/1647/4792/10912/861/53358/4790/25/6777/4088/9846/6776/6464/7046/5970/5293/7048/7042/4609/867/5925/6654/7040/51426/2122/5290
hsa04920	Adipocytokine signaling pathway	69	0.457607	1.77447	0.000950015	0.00212623	0.000809537	2346	tags=28%, list=12%, signal=24%	9021/4792/7124/6774/3667/7132/4790/8660/7133/32/3717/6258/2182/5970/57818/10891/6513/6517/3953
hsa04724	Glutamatergic synapse	114	0.392647	1.67326	0.000967443	0.0021506	0.000818817	5317	tags=42%, list=27%, signal=31%	85358/2752/775/54407/2899/2775/109/54331/6512/2792/5533/5579/7220/111/55970/114/3710/3709/113/2903/3708/112/115/107/2901/2771/22941/100137049/9456/6505/10991/196883/2791/2892/57030/283748/5330/2912/5532/2788/5338/8681/5321/50944/5337/1742/10681/2900
hsa04218	Cellular senescence	156	0.359457	1.61087	0.00105513	0.00232978	0.000887037	2552	tags=23%, list=13%, signal=20%	4616/1026/3569/5054/3576/678/677/1647/4772/10912/4773/2308/4790/9261/4088/5606/83593/2113/23411/59341/10114/22808/3133/3552/7046/5533/5970/5293/4776/10758/7048/7042/3710/3709/4775/4609
hsa01522	Endocrine resistance	95	0.40951	1.68562	0.00121449	0.00266379	0.00101421	3060	tags=28%, list=16%, signal=24%	2353/3725/1839/1026/28514/53358/54567/4851/2100/2099/6464/109/1956/5293/111/4313/114/113/4854/4855/112/5925/6654/115/107/4853/6667
hsa04530	Tight junction	168	0.339936	1.53542	0.00155465	0.00338729	0.00128967	2896	tags=26%, list=15%, signal=22%	3725/1364/51421/60/861/9076/4478/7846/5581/87/4734/11346/8531/1080/9475/83700/58494/9181/9693/7430/55114/7408/50848/100288814/9414/4629/154796/4218/10686/8777/23370/11149/3688/5519/57826/5521/84952/5516/6093/81/7277/149461/71
hsa04115	p53 signaling pathway	73	0.43066	1.69724	0.00216024	0.00467579	0.00178026	645	tags=15%, list=3%, signal=15%	4616/1026/7057/5054/8795/1647/10912/8493/8797/55240/5366
hsa04750	Inflammatory mediator regulation of TRP channels	98	0.400829	1.65329	0.00221941	0.00477246	0.00181706	2886	tags=32%, list=15%, signal=27%	624/3553/5734/623/5029/5581/162514/3269/5606/5732/59341/4803/109/5579/4914/5293/111/815/114/3554/3710/5583/3709/113/5336/51393/3708/112/5588/115/107
hsa04066	HIF-1 signaling pathway	109	0.38176	1.61592	0.00244361	0.00522044	0.00198763	3214	tags=31%, list=17%, signal=26%	1026/3569/5054/5209/1906/7037/7422/6774/4790/3570/3459/112399/1956/3458/3098/5970/5579/4843/5293/815/4846/6513/7010/3099/5336/1387/1950/160287/3091/2872/92483/7099/3101/284
hsa04727	GABAergic synapse	89	0.420325	1.71223	0.00246554	0.0052333	0.00199252	3907	tags=35%, list=20%, signal=28%	2554/23710/2752/775/54407/2561/2775/109/54331/2568/2792/5579/6540/111/55970/114/5334/113/92745/18/2564/112/115/107/6529/2771/55879/10991/2570/196883/2791
hsa04540	Gap junction	88	0.403115	1.64181	0.00255619	0.00539094	0.00205254	3106	tags=32%, list=16%, signal=27%	84617/1812/7846/2697/1902/109/1956/5598/5579/2767/111/114/1453/5159/3710/3709/113/5592/1950/7277/56034/3708/112/6654/115/107/2771/7280
hsa04310	Wnt signaling pathway	165	0.345676	1.56268	0.00276575	0.00577806	0.00219993	5135	tags=41%, list=26%, signal=31%	3725/8061/64321/4772/4773/7855/8324/22943/1452/57216/4088/84133/9475/23500/5467/6934/8321/166336/6422/8840/83439/5176/4920/5533/5579/284654/815/4776/84870/7091/57680/4775/1387/4609/324/4919/4041/25805/10023/4316/11211/144165/59343/283106/7476/7089/894/59352/5330/7976/4040/6907/5663/27123/5532/6885/818/89780/1499/54361/90665/1488/6932/7471/2239/8454/2033/85409
hsa05217	Basal cell carcinoma	63	0.439921	1.68175	0.00277487	0.00577806	0.00219993	5882	tags=48%, list=30%, signal=33%	4616/1026/1647/10912/7855/8324/650/2737/6934/8321/83439/8643/2735/324/11211/51426/2736/7476/7976/89780/1499/54361/6932/7471/64399/80326/5727/7483/7477/8313
hsa05216	Thyroid cancer	37	0.512071	1.75472	0.0031878	0.00659614	0.00251141	1759	tags=22%, list=9%, signal=20%	4616/1026/1647/10912/6934/6258/83439/4914
hsa04650	Natural killer cell mediated cytotoxicity	123	0.373352	1.61333	0.00366794	0.0075422	0.00287161	4767	tags=34%, list=25%, signal=26%	3383/8795/7124/4772/4773/53358/3455/8797/2215/1437/3459/154064/6464/3133/355/3458/5533/2185/5579/5293/3937/5336/3439/3454/6654/3384/3002/2534/5290/6850/7409/117157/3107/5532/4277/8743/3821/3824/3689/5551/3106/3448
hsa00730	Thiamine metabolism	15	-0.651081	-1.82035	0.00404211	0.00825996	0.00314489	2789	tags=33%, list=14%, signal=29%	158067/204/84284/52/9054
hsa04934	Cushing syndrome	155	0.33728	1.5099	0.00411107	0.00834903	0.0031788	4668	tags=33%, list=24%, signal=25%	3164/1026/51655/3949/7855/9586/8324/5908/5151/775/8085/6934/8321/109/83439/1956/50940/2767/111/815/196/114/8912/3710/3709/113/324/3776/3708/112/5925/115/107/90993/2771/6667/11211/1017/7476/64764/196883/5330/5087/7976/818/405/1583/89780/1499/54361/1589
hsa04070	Phosphatidylinositol signaling system	97	0.384089	1.58151	0.00452654	0.0091364	0.00347858	4415	tags=37%, list=23%, signal=29%	80271/3628/160851/5287/1606/23396/1608/84812/113026/5305/5579/5293/8867/8760/3710/3709/5336/3707/3633/22876/4534/55613/3708/5333/64768/9108/117283/3635/5290/8394/5289/5330/9107/8395/200576/3632
hsa04976	Bile secretion	89	0.403002	1.64166	0.00473188	0.00949261	0.00361421	2886	tags=26%, list=15%, signal=22%	3949/1080/482/123264/23439/366/477/109/481/6554/111/5243/6513/114/113/358/6548/5244/54578/112/115/476/107
hsa05219	Bladder cancer	41	0.490455	1.71221	0.00527516	0.0105183	0.00400474	2805	tags=27%, list=14%, signal=23%	1839/1026/7057/3576/7422/1956/4313/4312/4609/1950/5925
hsa04145	Phagosome	148	0.339964	1.51685	0.00539656	0.0106956	0.00407223	4966	tags=41%, list=26%, signal=30%	7057/2204/60/3678/84617/7037/22925/7846/2215/3690/4353/929/30835/7097/3133/4074/3673/718/9341/9902/3684/1783/715/4360/4973/3688/7277/1520/71/6890/7280/7099/64581/3685/338382/3134/1781/3111/1780/3916/5289/3122/1536/10333/4688/3107/200576/81027/2212/3108/3689/4689/8411/3106/3920/526/6891/1535/3123/23673
hsa05030	Cocaine addiction	49	0.451137	1.63044	0.00612421	0.0120651	0.00459364	3004	tags=22%, list=15%, signal=19%	2354/3725/1812/9586/4790/627/5970/111/2903/90993/2771
hsa01230	Biosynthesis of amino acids	74	-0.390134	-1.58699	0.00643931	0.0126103	0.00480124	4542	tags=43%, list=23%, signal=33%	102724560/22934/2806/5723/5091/5313/2875/2805/29920/100526760/1431/162417/5315/29968/26227/230/226/5211/113675/2023/587/3421/440/5831/7167/95/6472/3420/65263/2597/6888/7086
hsa00620	Pyruvate metabolism	47	-0.432196	-1.58792	0.00712794	0.0138763	0.00528324	4230	tags=40%, list=22%, signal=32%	197257/5091/10873/5313/84532/2739/5106/31/5315/98/38/97/5160/3029/9380/4191/5162/2271/10327
hsa04960	Aldosterone-regulated sodium reabsorption	37	0.490914	1.68222	0.00751812	0.0145475	0.00553878	3736	tags=38%, list=19%, signal=31%	3667/6340/482/6446/23439/477/481/5579/5293/6337/476/4306/5290/3643
hsa03015	mRNA surveillance pathway	97	-0.362632	-1.54197	0.00756114	0.0145475	0.00553878	3335	tags=30%, list=17%, signal=25%	10978/9939/10898/55844/80336/8189/26528/2733/10189/26986/29894/4116/8106/28227/65110/22916/8761/5518/4440/10284/29101/55110/84305/1479/10921/5501/5499/51692/65109
hsa00512	Mucin type O-glycan biosynthesis	36	0.482234	1.63501	0.00797537	0.0152552	0.00580826	4719	tags=42%, list=24%, signal=32%	9334/6483/51301/8693/11227/9245/10610/56913/2590/6482/10331/11226/27090/374378/192134
hsa04146	Peroxisome	82	-0.378332	-1.55571	0.00854811	0.0161628	0.00615381	4723	tags=45%, list=24%, signal=34%	3295/30/8800/51555/1384/23600/84769/5828/55825/10901/373156/5192/11264/5830/10455/5826/8443/4358/5052/5264/5191/1891/92960/4598/5827/5190/10478/6647/9409/26063/25824/8799/3155/10654/390916/10005/5193
hsa04710	Circadian rhythm	30	0.504483	1.642	0.00854811	0.0161628	0.00615381	2650	tags=33%, list=14%, signal=29%	8553/8864/5187/1408/4862/6095/26224/1453/1407/406
hsa00230	Purine metabolism	129	-0.337549	-1.4926	0.00865364	0.0162688	0.00619418	2960	tags=28%, list=15%, signal=24%	51251/3614/158067/132/6240/5471/5315/6241/204/131870/30833/2987/5152/10201/5146/4831/2272/3704/10606/56985/102157402/3251/4833/84284/471/4832/11164/115024/353/318/1716/374659/56953/158/3615/4830
hsa00020	Citrate cycle (TCA cycle)	30	-0.494024	-1.64802	0.00912211	0.0170521	0.00649241	5372	tags=53%, list=28%, signal=39%	6391/4190/55753/1737/5091/5106/6389/1431/5160/3421/4191/5162/2271/3420/6390/8802
hsa04966	Collecting duct acid secretion	27	-0.503378	-1.62931	0.00933966	0.0172647	0.00657333	7184	tags=59%, list=37%, signal=37%	90423/127124/495/51382/528/9114/523/529/534/245973/9550/525/6521/8992/155066/9296
hsa04722	Neurotrophin signaling pathway	119	0.347343	1.49347	0.00934075	0.0172647	0.00657333	1933	tags=22%, list=10%, signal=20%	3725/4792/53358/3667/4908/5908/4215/4790/25/9261/10019/11213/3656/6196/4916/6464/4803/2889/4804/5598/627/5970/4914/4915/5293/815
hsa00240	Pyrimidine metabolism	56	-0.409784	-1.57321	0.0117882	0.0216666	0.00824931	3070	tags=36%, list=16%, signal=30%	1723/51251/6240/7298/6241/30833/10201/4831/54963/4833/7083/1854/79077/4832/115024/318/56953/1841/4830/83549
hsa05212	Pancreatic cancer	76	0.38439	1.52055	0.0123304	0.0225372	0.00858079	3949	tags=32%, list=20%, signal=25%	4616/1026/1647/10912/7422/6774/4790/3716/4088/7046/1956/9459/5970/5293/7048/7042/1950/5925/7039/7040/51426/5290/8517/7043
hsa04110	Cell cycle	124	-0.33733	-1.48179	0.0135409	0.0246129	0.00937111	4487	tags=46%, list=23%, signal=36%	29882/27127/3065/23595/8881/494551/1032/4174/4172/9134/4175/4173/6500/25847/5885/7709/993/1875/9133/4998/990/1870/6502/246184/7272/51433/9700/8379/699/11200/1019/1031/8318/983/51434/991/4176/1022/10459/4171/5001/23594/701/5347/5111/9088/890/4085/995/1869/9232/891/7531/9184/1111/51529/9978
hsa05168	Herpes simplex virus 1 infection	494	-0.249033	-1.28807	0.0143205	0.0258871	0.00985622	3064	tags=22%, list=16%, signal=19%	115509/57677/92595/8683/79898/7639/152687/90987/388566/345462/10189/7767/7594/90576/348327/147657/100289678/7582/84911/339318/125893/56242/162239/147948/147949/147686/63934/100131827/26149/7569/7692/374928/148268/374899/7633/811/90317/581/730051/7728/8890/79744/146540/57786/7553/1978/7637/339327/10224/162963/8892/148103/163051/7988/59348/199692/7561/79230/100289635/388569/7748/147923/388536/91120…
hsa05170	Human immunodeficiency virus 1 infection	211	0.297075	1.38015	0.0147886	0.0265871	0.0101228	2498	tags=20%, list=13%, signal=18%	2353/3725/7465/4792/7124/200315/4772/4773/8737/7132/4790/7852/3985/7133/5063/5606/115004/1073/340061/7097/2775/3133/355/54331/2792/5533/2185/5970/5579/2767/5293/4776/55970/85363/164/4615/3710/7189/567/3709/5336/4775
hsa00062	Fatty acid elongation	27	-0.489433	-1.58418	0.015102	0.027003	0.0102811	3869	tags=37%, list=20%, signal=30%	9524/3032/117145/79071/64834/3033/11332/1892/3030/51102
hsa05223	Non-small cell lung cancer	72	0.39272	1.54328	0.0156463	0.0278251	0.0105941	3565	tags=29%, list=18%, signal=24%	4616/1026/1647/10912/6774/6777/83593/6776/6258/1956/5579/5293/4233/5336/1950/5925/6654/7039/51426/5915/5290
hsa00562	Inositol phosphate metabolism	73	0.383832	1.51269	0.0184387	0.0326146	0.0124177	4415	tags=40%, list=23%, signal=31%	80271/3628/5287/23396/84812/113026/5305/5293/8867/9651/5336/3707/3633/22876/4534/55613/5333/64768/9108/3635/5290/5294/8394/5289/5330/9107/8395/200576/3632
hsa05231	Choline metabolism in cancer	98	0.349516	1.44165	0.0207452	0.0364983	0.0138963	5188	tags=37%, list=27%, signal=27%	2353/3725/8613/6583/160851/1606/23396/56261/1608/1956/5579/5293/5159/60482/6582/1950/3091/56034/6654/6667/100137049/5290/9468/6581/10163/80310/8394/283748/8395/5900/5338/8681/5321/5337/6584/2475
hsa01212	Fatty acid metabolism	57	-0.40167	-1.55068	0.0211402	0.0369954	0.0140856	3869	tags=46%, list=20%, signal=37%	2180/9415/3295/197322/51144/30/60481/3992/9524/3032/35/81616/79071/1376/31/64834/3033/6319/38/7923/1375/1892/3030/27349/51102/54995
hsa05218	Melanoma	72	0.379892	1.49286	0.0213087	0.0370929	0.0141227	3565	tags=28%, list=18%, signal=23%	4616/1026/1647/10912/8817/2260/2250/4286/1956/5293/4233/5159/8823/2255/1950/56034/5925/51426/2254/5290
hsa05213	Endometrial cancer	58	0.401468	1.49632	0.0220458	0.038026	0.014478	2845	tags=22%, list=15%, signal=19%	4616/1026/1647/10912/6934/3611/83439/1956/5293/4609/324/1950/6654
hsa05017	Spinocerebellar ataxia	141	-0.314317	-1.40139	0.0220759	0.038026	0.014478	3969	tags=26%, list=20%, signal=21%	54205/83447/5601/5690/9861/26100/7979/25814/10105/5704/11047/5706/5331/5684/5683/5694/5688/292/7417/5705/5689/5702/293/5296/5693/5685/5691/10528/5715/5682/5686/7186/5692/56652/5695/5710/5719
hsa04623	Cytosolic DNA-sensing pathway	61	0.382543	1.45283	0.0223671	0.0383269	0.0145926	1235	tags=16%, list=6%, signal=15%	6351/3569/9560/3553/4792/8737/4790/115004/340061/90865
hsa05225	Hepatocellular carcinoma	165	0.30537	1.38048	0.0230275	0.0392542	0.0149456	4657	tags=32%, list=24%, signal=25%	4616/1026/4780/1647/60/10912/53358/7855/8324/1452/4088/6934/8321/6464/7046/83439/1956/5579/5293/4233/7048/7042/8110/5336/4609/324/4041/5925/6654/71/10023/7039/6601/57492/11211/7040/51426/2949/5290/6604/7476/2948/2946/7043/7976/4040/2947/3481/8289/89780/1499/54361/2939
hsa04260	Cardiac muscle contraction	83	-0.346508	-1.43179	0.0234234	0.0397232	0.0151242	1647	tags=23%, list=8%, signal=21%	1345/1327/1351/10975/9167/1329/27089/7381/1340/1349/1537/29796/1347/1350/7384/9377/1337/440567/7388
hsa01210	2-Oxocarboxylic acid metabolism	19	-0.534026	-1.60687	0.025498	0.0430197	0.0163793	3466	tags=58%, list=18%, signal=48%	2806/51166/2875/2805/100526760/1431/162417/587/3421/95/3420
hsa03022	Basal transcription factors	44	-0.413319	-1.50028	0.0260518	0.0437298	0.0166496	2356	tags=36%, list=12%, signal=32%	9569/11036/2968/2965/2958/2068/2960/8148/6882/10629/1022/6877/6883/2962/6881/404672
hsa05214	Glioma	75	0.348388	1.37245	0.0290987	0.0485964	0.0185025	3565	tags=24%, list=18%, signal=20%	4616/1026/1647/10912/53358/6464/1956/5579/5293/815/5159/5336/1950/5925/6654/7039/51426/5290
